# Supplementary material for: Large-scale proteomics reveals precise biomarkers for detection of ovarian cancer in symptomatic women
Source: Sci Rep. 2024 Jul 27;14:17288. doi: 10.1038/s41598-024-68249-2 (PMC11283551; doi:10.1038/s41598-024-68249-2)
Supplement: Supplementary file 1 — Supplementary Table 1. [file 41598_2024_68249_MOESM1_ESM.xlsx]

## Sheet: STable 1
## ExploreAssay: if the assay is on the Explore1536 (E1) or the expansion (E2).
## Comparison: Three types are listed, benign vs any stage (boc), benign vs early stage (bo12) and benign vs late stage (bo34)
## nrDoc, nrDb, nrRoc, nrRb: number of measurement in each group tested. The 'D' and 'R' specify discovery and replicaition cohort, 'b' for the benign samples and 'oc' the cases as identified in the 'Comparison' column.
## meanDoc, meanDb, meanRoc, meanRb: mean values in the groups analysed. Reported values are in NPX.
## pvalD,pvalR,fcD, fcR: p-values (e.g. pvalD) and foldchange in group mean (e.g. fcD, reported in NPX difference) in the discovery and replication cohorts.
## dOK, rOK: indication (1/0) if the differences between cases and controls are statistically significant after adjustment for multiple hypothesis testing.
ExploreAssay	Comparison	Protein	nrDoc	nrDb	nrRoc	nrRb	meanDoc	meanDb	meanRoc	meanRb	pvalD	pvalR	fcD	fcR	dOK	rOK
E2	bo34	NEU2_A6NFN3_RBFOX3	61	82	129	125	2.61580983606557	0.906236585365854	2.79387364341085	0.9145968	8.46431648706117e-17	7.22529790013794e-27	1.70957325069972	1.87927684341085	1	1
E2	boc	NEU2_A6NFN3_RBFOX3	85	82	151	125	2.48999529411765	0.906236585365854	2.66295430463576	0.9145968	1.13594697795207e-16	4.69207223337235e-27	1.58375870875179	1.74835750463576	1	1
E2	boc	CAR2_Q13428_TCOF1	85	82	151	125	1.69384352941176	0.269865853658537	2.02749735099338	0.5620792	2.80959584297655e-15	1.971337968862e-27	1.42397767575323	1.46541815099338	1	1
E2	bo34	INF2_P54108_CRISP3	61	82	129	125	-0.171649180327869	0.383141463414634	0.0268976744186047	0.3662776	2.97614273024308e-15	7.36899232230607e-13	-0.554790643742503	-0.339379925581395	1	1
E2	bo34	CAR2_Q13428_TCOF1	61	82	129	125	1.8121262295082	0.269865853658537	2.14356279069767	0.5620792	5.0125735342543e-15	8.6112400196017e-27	1.54226037584966	1.58148359069767	1	1
E1	boc	ONC_Q14508_WFDC2	74	37	182	55	3.64701158108108	1.46438354054054	2.78828061538462	1.06553352727273	2.4904645272205e-14	1.01549645960863e-14	2.18262804054054	1.72274708811189	1	1
E2	bo34	NEU2_Q8WVC0_LEO1	61	82	129	125	1.83565901639344	0.774274390243902	2.02157829457364	0.7728032	8.79920925600708e-14	1.01784035541502e-22	1.06138462614954	1.24877509457364	1	1
E2	boc	NEU2_Q8WVC0_LEO1	85	82	151	125	1.77244588235294	0.774274390243902	1.91252649006623	0.7728032	1.08936772384627e-13	1.98006615113966e-22	0.998171492109039	1.13972329006623	1	1
E1	bo34	ONC_Q14508_WFDC2	55	37	130	55	3.8346155	1.46438354054054	3.17032233846154	1.06553352727273	1.7633966095397e-13	9.66764889722258e-19	2.37023195945946	2.10478881118881	1	1
E2	boc	INF2_P54108_CRISP3	85	82	151	125	-0.0676082352941176	0.383141463414634	0.0510847682119205	0.3662776	2.05346989545752e-13	1.80918766553808e-12	-0.450749698708752	-0.31519283178808	1	1
E2	bo34	ONC2_Q16891_IMMT	61	82	129	125	1.8471131147541	0.53724756097561	1.90740542635659	0.7012104	3.72007284477142e-13	1.81327446855074e-20	1.30986555377849	1.20619502635659	1	1
E1	boc	INF_P08727_KRT19	74	37	182	55	4.24005289864865	1.47819833783784	2.94593017582418	0.914414254545455	4.25964058012427e-13	2.62112344527647e-12	2.76185456081081	2.03151592127872	1	1
E2	bo34	INF2_P06396_GSN	61	82	129	125	-0.269724590163934	0.265071951219512	-0.189527131782946	0.10278	5.41909278849824e-13	4.26466418926338e-12	-0.534796541383447	-0.292307131782946	1	1
E1	bo34	INF_P08727_KRT19	55	37	130	55	4.41536493181818	1.47819833783784	3.41575033846154	0.914414254545455	1.1537308755969e-12	7.69437639879899e-15	2.93716659398034	2.50133608391608	1	1
E2	bo34	INF2_P05452_CLEC3B	61	82	129	125	-0.356444262295082	0.269193902439024	-0.151807751937985	0.2240368	1.82819633772406e-12	1.32328707182328e-15	-0.625638164734106	-0.375844551937984	1	1
E2	boc	ONC2_Q16891_IMMT	85	82	151	125	1.69200705882353	0.53724756097561	1.82262450331126	0.7012104	2.78170972321564e-12	1.65868086289108e-20	1.15475949784792	1.12141410331126	1	1
E2	bo34	CAR2_Q6UWR7_ENPP6	61	82	129	125	0.761508196721311	1.53589146341463	0.53843023255814	0.9719392	4.01102356402923e-12	5.24904789983287e-10	-0.774383266693323	-0.43350896744186	1	1
E2	boc	INF2_O60437_PPL	85	82	151	125	1.59383058823529	0.627515853658537	1.77608543046358	0.7155248	5.07382104719183e-12	1.48350669068822e-25	0.966314734576758	1.06056063046358	1	1
E2	bo34	NEU2_Q96RU2_USP28	61	82	129	125	1.80948360655738	0.68439756097561	1.87051007751938	0.5520192	5.34643534053851e-12	3.82301130667172e-25	1.12508604558177	1.31849087751938	1	1
E2	bo34	INF2_P14151_SELL	61	82	129	125	-0.0329639344262295	0.419719512195122	0.113406201550388	0.383364	1.03106791189273e-11	5.15704860948646e-13	-0.452683446621351	-0.269957798449612	1	1
E1	bo34	ONC_Q9C005_DPY30	55	37	130	55	3.27652345454545	1.27503367567568	2.46980287692308	0.634053890909091	1.16631871011551e-11	2.13663629718411e-13	2.00148977886978	1.83574898601399	1	1
E1	boc	ONC_P15328_FOLR1	74	37	182	55	2.73464375675676	0.926245783783784	1.60972938461538	0.531011745454545	1.27345305822596e-11	3.43531328885692e-08	1.80839797297297	1.07871763916084	1	1
E2	boc	NEU2_Q96RU2_USP28	85	82	151	125	1.67074705882353	0.68439756097561	1.74541456953642	0.5520192	1.31007646560062e-11	1.78153564350693e-24	0.98634949784792	1.19339536953642	1	1
E2	boc	INF2_Q9UI42_CPA4	85	82	151	125	1.40991176470588	0.601282926829268	1.49307417218543	0.5869712	2.425361689087e-11	1.71247560160708e-18	0.808628837876614	0.906102972185431	1	1
E2	bo34	INF2_P02766_TTR	61	82	129	125	-0.460583606557377	0.267779268292683	-0.13622015503876	0.3007	2.86937279321969e-11	1.80786117129617e-12	-0.72836287485006	-0.43692015503876	1	1
E2	bo34	INF2_P05160_F13B	61	82	129	125	-0.302901639344262	0.281617073170732	0.103316279069767	0.3727288	3.6305221064867e-11	1.99844096539176e-09	-0.584518712514994	-0.269412520930233	1	1
E2	bo34	INF2_O60437_PPL	61	82	129	125	1.67527213114754	0.627515853658537	1.8514496124031	0.7155248	3.94370074323857e-11	1.75736789542232e-25	1.047756277489	1.1359248124031	1	1
E2	boc	INF2_P05452_CLEC3B	85	82	151	125	-0.250977647058824	0.269193902439024	-0.117037086092715	0.2240368	4.4047391940703e-11	1.1128287284526e-14	-0.520171549497848	-0.341073886092715	1	1
E2	boc	ONC2_Q9BRQ6_CHCHD6	85	82	151	125	1.41451764705882	0.539801219512195	1.50923973509934	0.486164	4.50097640820393e-11	1.45259593145223e-26	0.874716427546628	1.02307573509934	1	1
E2	boc	INF2_P06396_GSN	85	82	151	125	-0.163450588235294	0.265071951219512	-0.154801986754967	0.10278	4.69899178340152e-11	1.10710256604723e-10	-0.428522539454806	-0.257581986754967	1	1
E1	boc	ONC_Q9C005_DPY30	74	37	182	55	3.08730124324324	1.27503367567568	2.01796336263736	0.634053890909091	4.77775874326748e-11	8.76778625602084e-10	1.81226756756757	1.38390947172827	1	1
E1	bo34	NEU_Q9Y6D9_MAD1L1	55	37	130	55	3.26490034090909	1.54602128378378	2.15217884615385	0.570441818181818	5.62410296934056e-11	8.84403640016057e-14	1.71887905712531	1.58173702797203	1	1
E2	bo34	INF2_Q6UXB8_PI16	61	82	129	125	-0.0375377049180328	0.490134146341463	0.212037209302326	0.4279976	6.63699092908847e-11	5.01961599336024e-05	-0.527671851259496	-0.215960390697674	1	1
E2	bo34	CAR2_Q8TDY8_IGDCC4	61	82	129	125	-0.31583606557377	0.269890243902439	-0.094937984496124	0.214216	7.20239885818339e-11	7.38266191635607e-10	-0.58572630947621	-0.309153984496124	1	1
E2	bo34	NEU2_O14578_CIT	61	82	129	125	2.0917868852459	0.9164	2.24791937984496	0.6929752	8.46870027833921e-11	2.58421814197572e-22	1.1753868852459	1.55494417984496	1	1
E2	bo34	INF2_P17301_ITGA2	61	82	129	125	-0.208550819672131	0.609964634146342	-0.0135775193798449	0.4972184	8.5914295031894e-11	7.23234668317517e-13	-0.818515453818473	-0.510795919379845	1	1
E1	bo34	ONC_Q9HAV7_GRPEL1	55	37	130	55	3.43970488636364	1.37129047297297	2.80187415384615	1.21909709090909	9.5585276970861e-11	2.88999063474129e-11	2.06841441339066	1.58277706293706	1	1
E2	bo34	INF2_O43184_ADAM12	61	82	129	125	2.01874098360656	0.933860975609756	2.05931860465116	0.9254464	1.02430941076257e-10	8.3086644319732e-21	1.0848800079968	1.13387220465116	1	1
E1	bo34	ONC_P15328_FOLR1	55	37	130	55	2.94295336363636	0.926245783783784	1.96754335384615	0.531011745454545	1.06202564229895e-10	5.68674802414427e-13	2.01670757985258	1.43653160839161	1	1
E1	bo34	NEU_P30519_HMOX2	55	37	130	55	1.51402963636364	0.517751135135135	0.956226907692308	0.421197781818182	1.11935171078052e-10	2.86509140528155e-07	0.996278501228501	0.535029125874126	1	1
E2	boc	INF2_P14151_SELL	85	82	151	125	0.0463623529411765	0.419719512195122	0.128835761589404	0.383364	1.20011092282168e-10	7.07472414285851e-13	-0.373357159253945	-0.254528238410596	1	1
E1	boc	NEU_P30519_HMOX2	74	37	182	55	1.50879843243243	0.517751135135135	0.830242934065934	0.421197781818182	1.4666754451407e-10	1.33001806135381e-05	0.991047297297297	0.409045152247752	1	1
E2	bo34	INF2_Q9UI42_CPA4	61	82	129	125	1.44747868852459	0.601282926829268	1.59181472868217	0.5869712	1.49214892362183e-10	6.57116550044254e-21	0.846195761695322	1.00484352868217	1	1
E2	bo34	INF2_P61457_PCBD1	61	82	129	125	1.12247868852459	0.235285365853659	1.51392635658915	0.6459184	1.6167460704602e-10	4.12021669242181e-19	0.887193322670932	0.868007956589147	1	1
E1	boc	NEU_O43278_SPINT1	74	37	182	55	1.98050160810811	0.854863432432432	1.10783831868132	0.380651781818182	1.87470827629348e-10	9.60220946357195e-09	1.12563817567568	0.727186536863137	1	1
E2	bo34	ONC2_Q9BRQ6_CHCHD6	61	82	129	125	1.45762295081967	0.539801219512195	1.57723953488372	0.486164	2.16673290324339e-10	1.49449592389447e-25	0.917821731307477	1.09107553488372	1	1
E1	boc	NEU_Q9Y6D9_MAD1L1	74	37	182	55	3.14022618243243	1.54602128378378	1.76300631868132	0.570441818181818	2.20631533537304e-10	3.46843018908908e-10	1.59420489864865	1.1925645004995	1	1
E2	boc	INF2_P02766_TTR	85	82	151	125	-0.337252941176471	0.267779268292683	-0.100668874172185	0.3007	2.79627624340332e-10	1.42536735215496e-11	-0.605032209469154	-0.401368874172185	1	1
E1	bo34	ONC_Q6UXD5_SEZ6L2	55	37	130	55	1.72563793181818	1.03757363513514	1.24207521538462	0.513054690909091	3.686850527522e-10	1.5282350594724e-11	0.688064296683047	0.729020524475524	1	1
E1	bo34	NEU_Q03393_PTS	55	37	130	55	3.32672490909091	1.49343751351351	2.15786132307692	1.11304712727273	4.29664782140728e-10	3.39466640129746e-10	1.8332873955774	1.0448141958042	1	1
E2	boc	NEU2_Q03252_LMNB2	85	82	151	125	1.50846	0.649282926829268	1.69273443708609	0.6727424	4.92005555208852e-10	3.61188928415613e-19	0.859177073170732	1.01999203708609	1	1
E1	bo34	NEU_O43278_SPINT1	55	37	130	55	2.10696668181818	0.854863432432432	1.35122013846154	0.380651781818182	5.00451157090547e-10	6.77395969057479e-12	1.25210324938575	0.970568356643357	1	1
E1	boc	CAR_P55285_CDH6	74	37	182	55	2.02800602702703	1.11252427027027	0.969014923076923	0.431195127272727	5.13638234047485e-10	9.67027794295998e-07	0.915481756756757	0.537819795804196	1	1
E2	boc	INF2_P61457_PCBD1	85	82	151	125	1.00582352941176	0.235285365853659	1.47295629139073	0.6459184	5.23058867115748e-10	2.7063407020942e-19	0.770538163558106	0.827037891390729	1	1
E2	bo34	INF2_P29622_SERPINA4	61	82	129	125	-0.279216393442623	0.361558536585366	-0.0292968992248062	0.3669024	7.03240849836449e-10	1.78580330009148e-12	-0.640774930027989	-0.396199299224806	1	1
E2	boc	CAR2_Q8TDY8_IGDCC4	85	82	151	125	-0.229205882352941	0.269890243902439	-0.0831476821192053	0.214216	7.1645943365464e-10	3.54654079286015e-10	-0.49909612625538	-0.297363682119205	1	1
E1	bo34	CAR_P55285_CDH6	55	37	130	55	2.116399	1.11252427027027	1.14329009230769	0.431195127272727	7.88141454309014e-10	3.00836236756268e-09	1.00387472972973	0.712094965034965	1	1
E2	boc	NEU2_O14578_CIT	85	82	151	125	2.00756352941176	0.9164	2.09208940397351	0.6929752	8.3294101426713e-10	6.52399810730607e-21	1.09116352941176	1.39911420397351	1	1
E2	bo34	NEU2_Q03252_LMNB2	61	82	129	125	1.55975245901639	0.649282926829268	1.77731317829457	0.6727424	8.63943140077549e-10	5.56557649346235e-19	0.910469532187125	1.10457077829457	1	1
E1	boc	ONC_Q6UXD5_SEZ6L2	74	37	182	55	1.66122076351351	1.03757363513514	1.10742996703297	0.513054690909091	9.66832653901428e-10	2.75174342809962e-10	0.623647128378378	0.594375276123876	1	1
E2	boc	INF2_P05160_F13B	85	82	151	125	-0.2001	0.281617073170732	0.127433112582781	0.3727288	9.98876752973923e-10	1.78972793136892e-08	-0.481717073170732	-0.245295687417218	1	1
E2	boc	INF2_P29622_SERPINA4	85	82	151	125	-0.183877647058824	0.361558536585366	0.00879999999999999	0.3669024	1.10413531893335e-09	1.10848330470656e-11	-0.545436183644189	-0.3581024	1	1
E1	boc	ONC_Q9HAV7_GRPEL1	74	37	182	55	3.25035618243243	1.37129047297297	2.47030010989011	1.21909709090909	1.13073458933508e-09	1.0959751794567e-08	1.87906570945946	1.25120301898102	1	1
E2	bo34	CAR2_Q9BQS7_HEPH	61	82	129	125	-0.0332508196721312	0.504003658536585	0.169317829457364	0.3669416	1.14464123798878e-09	0.000677033309784704	-0.537254478208717	-0.197623770542636	1	1
E2	bo34	CAR2_O95980_RECK	61	82	129	125	0.308360655737705	0.698378048780488	0.29983488372093	0.4512304	1.25126705963408e-09	0.00357343393986443	-0.390017393042783	-0.15139551627907	1	0
E1	boc	NEU_Q03393_PTS	74	37	182	55	3.11366183783784	1.49343751351351	1.92643789010989	1.11304712727273	1.32161355894663e-09	5.84748380580109e-08	1.62022432432432	0.813390762837163	1	1
E2	bo34	INF2_P02787_TF	61	82	129	125	-0.119583606557377	0.305684146341463	0.0235643410852713	0.277796	1.51361459926781e-09	5.69773579769286e-09	-0.42526775289884	-0.254231658914729	1	1
E1	bo34	ONC_Q9UQB8_BAIAP2	55	37	130	55	1.37204735930736	0.353854707850708	1.20926032307692	0.523343854545455	1.66125788965343e-09	3.31946415253003e-06	1.01819265145665	0.685916468531468	1	1
E2	bo34	INF2_P06727_APOA4	61	82	129	125	-0.209272131147541	0.392101219512195	0.13556511627907	0.4526912	1.80625730247561e-09	2.48932210621211e-06	-0.601373350659736	-0.31712608372093	1	1
E1	bo34	INF_P80098_CCL7	55	37	130	55	3.644699	2.15911940540541	1.72529724615385	0.810415672727273	1.97307093416837e-09	4.48980796213676e-09	1.4855795945946	0.914881573426573	1	1
E1	bo34	INF_Q6UB28_METAP1D	55	37	130	55	1.38958027972028	0.112049999999999	2.53163269230769	1.63219363636364	2.12322987943106e-09	3.2031010910014e-07	1.27753027972028	0.899439055944056	1	1
E1	bo34	ONC_P31350_RRM2	55	37	130	55	3.643244	2.14410021621622	1.90268809230769	0.6953404	2.12383221562739e-09	1.43848734348405e-10	1.49914378378378	1.20734769230769	1	1
E1	bo34	ONC_P55789_GFER	55	37	130	55	1.35537817249417	0.391515927927928	1.97591149230769	1.36447607272727	2.58186221088763e-09	8.18715095820356e-07	0.963862244566243	0.61143541958042	1	1
E2	boc	CAR2_Q6UWR7_ENPP6	85	82	151	125	0.930521176470588	1.53589146341463	0.59211523178808	0.9719392	2.90783926799967e-09	6.24903461052752e-09	-0.605370286944046	-0.379823968211921	1	1
E2	bo34	ONC2_P18754_RCC1	61	82	129	125	1.8332	0.995792682926829	1.83377131782946	0.5309096	2.9786700839552e-09	1.76524965891863e-23	0.837407317073171	1.30286171782946	1	1
E2	boc	CAR2_O95980_RECK	85	82	151	125	0.363604705882353	0.698378048780488	0.309892052980132	0.4512304	3.05293125951607e-09	0.00829411780668019	-0.334773342898135	-0.141338347019868	1	0
E2	bo34	CAR2_Q9BYJ0_FGFBP2	61	82	129	125	-0.537	0.361619512195122	-0.17886511627907	0.3671456	3.05489611016158e-09	5.09821479397171e-08	-0.898619512195122	-0.54601071627907	1	1
E2	boc	INF2_P02787_TF	85	82	151	125	-0.0515635294117647	0.305684146341463	0.0412721854304636	0.277796	3.08304207205835e-09	9.45268054545636e-09	-0.357247675753228	-0.236523814569536	1	1
E1	bo34	CAR_P10451_SPP1	55	37	130	55	2.64495245454545	1.25431956756757	2.08171850769231	1.25600392727273	3.45419089714372e-09	1.73274632082987e-08	1.39063288697789	0.82571458041958	1	1
E2	bo34	INF2_P22303_ACHE	61	82	129	125	-0.0324409836065573	0.541769512195122	0.141062790697674	0.3765232	3.45814325733775e-09	5.67441032524486e-07	-0.574210495801679	-0.235460409302326	1	1
E1	bo34	NEU_Q9H5V8_CDCP1	55	37	130	55	2.65326052272727	1.48433895945946	1.70045827692308	0.983347927272727	3.80425138368976e-09	9.80143454775207e-08	1.16892156326781	0.71711034965035	1	1
E2	boc	CAR2_Q99807_COQ7	85	82	151	125	0.572845882352941	-0.0363475609756098	0.32745298013245	0.0328504	4.04602430006988e-09	8.10551109771094e-06	0.609193443328551	0.29460258013245	1	1
E1	boc	INF_P80098_CCL7	74	37	182	55	3.51726197297297	2.15911940540541	1.5338612967033	0.810415672727273	4.41853778568603e-09	1.20172848747288e-07	1.35814256756757	0.723445623976024	1	1
E1	boc	NEU_Q8WUW1_BRK1	74	37	182	55	2.54754672297297	0.981898581081081	2.08237675824176	0.879954363636364	4.50298403801242e-09	7.8773835789637e-11	1.56564814189189	1.20242239460539	1	1
E1	boc	ONC_Q9UQB8_BAIAP2	74	37	182	55	1.3063242960103	0.353854707850708	1.07622640659341	0.523343854545455	4.67552768443499e-09	7.96275128029275e-05	0.952469588159589	0.552882552047952	1	1
E2	bo34	INF2_P27169_PON1	61	82	129	125	-0.170149180327869	0.320113414634146	0.440671317829457	0.7154424	4.76577343889351e-09	1.28631831914498e-08	-0.490262594962015	-0.274771082170543	1	1
E2	boc	NEU2_Q13938_CAPS	85	82	151	125	1.12991764705882	0.21509512195122	2.10241523178808	1.0494912	4.81375815392111e-09	1.29947121004893e-17	0.914822525107604	1.05292403178808	1	1
E2	boc	INF2_O43184_ADAM12	85	82	151	125	1.79458588235294	0.933860975609756	1.92505099337748	0.9254464	5.00267482291776e-09	4.17094506727292e-18	0.860724906743185	0.999604593377483	1	1
E1	bo34	INF_O75475_PSIP1	55	37	130	55	4.08689338636364	2.28840390540541	2.70307583076923	0.912067963636364	5.07450100086851e-09	1.33100569172352e-13	1.79848948095823	1.79100786713287	1	1
E1	boc	INF_P05412_JUN	74	37	182	55	1.45205910810811	0.638543027027027	0.741231615384615	0.4848156	5.74254010492861e-09	0.000240395573410597	0.813516081081081	0.256416015384615	1	1
E1	bo34	ONC_P21741_MDK	55	37	130	55	2.98164713636364	1.501801	2.72503406153846	1.38112196363636	6.14147226241932e-09	4.21905187485936e-13	1.47984613636364	1.3439120979021	1	1
E1	bo34	ONC_P05783_KRT18	55	37	130	55	3.08032618181818	1.24683151351351	2.31591310769231	0.983936254545455	8.16180244136939e-09	1.93135372751789e-10	1.83349466830467	1.33197685314685	1	1
E1	boc	ONC_Q7Z7D3_VTCN1	74	37	182	55	2.18773497297297	0.485614702702703	1.26230603296703	0.3135472	8.30762057226592e-09	8.24691569081951e-06	1.70212027027027	0.948758832967033	1	1
E2	bo34	INF2_O95157_NXPH3	61	82	129	125	-0.489555737704918	0.322187804878049	0.180951162790698	0.563112	8.55222275171473e-09	2.5567486072121e-09	-0.811743542582967	-0.382160837209302	1	1
E2	bo34	CAR2_P11279_LAMP1	61	82	129	125	0.340055737704918	0.711780487804878	0.25031007751938	0.447956	9.19472239789783e-09	2.33920805729944e-09	-0.37172475009996	-0.19764592248062	1	1
E2	boc	CAR2_P11279_LAMP1	85	82	151	125	0.405485882352941	0.711780487804878	0.261920529801324	0.447956	9.21130271348731e-09	7.45172707645915e-09	-0.306294605451937	-0.186035470198676	1	1
E2	bo34	NEU2_Q13938_CAPS	61	82	129	125	1.14943278688525	0.21509512195122	2.12057751937984	1.0494912	1.06238654841974e-08	9.83698979353005e-17	0.934337664934026	1.07108631937984	1	1
E1	bo34	NEU_P09466_PAEP	55	37	130	55	2.55515771280992	-0.210052858722359	1.14319227692308	-1.76203352727273	1.08226548628367e-08	3.86732858878359e-12	2.76521057153228	2.9052258041958	1	1
E2	boc	INF2_Q6UXB8_PI16	85	82	151	125	0.0629141176470588	0.490134146341463	0.24154238410596	0.4279976	1.13350670145873e-08	0.000154535038710173	-0.427220028694405	-0.18645521589404	1	1
E1	boc	ONC_Q9UBX7_KLK11	74	37	182	55	2.01043059459459	1.04337924324324	1.15846397802198	0.580795236363636	1.18461383226542e-08	1.05607765554995e-07	0.967051351351351	0.577668741658342	1	1
E1	bo34	ONC_Q7Z7D3_VTCN1	55	37	130	55	2.35990563636364	0.485614702702703	1.55211335384615	0.3135472	1.26766260986256e-08	2.03712119175969e-09	1.87429093366093	1.23856615384615	1	1
E1	boc	ONC_Q13421_MSLN	74	37	182	55	2.40640355405405	1.01972348648649	1.24525053846154	0.618102654545455	1.37154670956531e-08	0.000234659608562513	1.38668006756757	0.627147883916084	1	1
E1	bo34	INF_P05412_JUN	55	37	130	55	1.48042063636364	0.638543027027027	0.788224830769231	0.4848156	1.39651220018592e-08	5.22327735534214e-05	0.841877609336609	0.303409230769231	1	1
E2	bo34	ONC2_P42081_CD86	61	82	129	125	0.0698803278688525	0.637180487804878	0.214966666666667	0.4704216	1.41572590705289e-08	2.85736498170707e-05	-0.567300159936026	-0.255454933333333	1	1
E1	bo34	NEU_Q8WUW1_BRK1	55	37	130	55	2.47395761363636	0.981898581081081	2.24159992307692	0.879954363636364	1.4999815630184e-08	6.63308304216292e-12	1.49205903255528	1.36164555944056	1	1
E2	bo34	INF2_O95393_BMP10	61	82	129	125	0.0683377049180328	0.583398780487805	0.0993193798449612	0.3562488	1.52047797938889e-08	1.38113715947579e-05	-0.515061075569772	-0.256929420155039	1	1
E2	boc	INF2_Q9GZN4_PRSS22	85	82	151	125	1.63277529411765	0.82959756097561	1.77732913907285	0.9415296	1.63263610771793e-08	4.28350484880618e-18	0.803177733142037	0.835799539072848	1	1
E1	boc	NEU_Q9H5V8_CDCP1	74	37	182	55	2.51968710135135	1.48433895945946	1.51291410989011	0.983347927272727	1.70660785373739e-08	3.98701492262324e-05	1.03534814189189	0.529566182617383	1	1
E1	bo34	CAR_Q13105_ZBTB17	55	37	130	55	2.29377063636364	1.22296551351351	1.47537350769231	0.643486654545455	1.72359286635445e-08	4.47324169797977e-11	1.07080512285012	0.831886853146853	1	1
E2	bo34	CAR2_P12270_TPR	61	82	129	125	2.63151639344262	1.62390609756098	2.18531085271318	0.5451992	1.88218129095455e-08	2.32390367373384e-26	1.00761029588165	1.64011165271318	1	1
E2	bo34	ONC2_O60232_ZNRD2	61	82	129	125	3.13724426229508	1.36373658536585	3.59449379844961	1.4957528	1.90188376490361e-08	8.89280701454759e-16	1.77350767692923	2.09874099844961	1	1
E1	bo12	ONC_Q14508_WFDC2	19	37	52	55	3.10394760526316	1.46438354054054	1.83317630769231	1.06553352727273	1.90936673225093e-08	0.00166349091477001	1.63956406472262	0.76764278041958	1	1
E1	boc	INF_Q16651_PRSS8	74	37	182	55	1.88088763513514	0.838131216216216	1.02892258241758	0.270725818181818	2.0456845658498e-08	9.3510494982459e-09	1.04275641891892	0.758196764235764	1	1
E1	boc	ONC_P55789_GFER	74	37	182	55	1.24728566458766	0.391515927927928	1.79240435164835	1.36447607272727	2.0456845658498e-08	0.000179036945159974	0.855769736659735	0.427928278921079	1	1
E2	boc	ONC2_P42081_CD86	85	82	151	125	0.15078	0.637180487804878	0.204860927152318	0.4704216	2.25787498849734e-08	7.2619500914789e-06	-0.486400487804878	-0.265560672847682	1	1
E2	bo34	INF2_P05154_SERPINA5	61	82	129	125	-0.212575409836066	0.444037804878049	-0.628447286821705	-0.2117488	2.27275687246508e-08	1.99844096539176e-09	-0.656613214714114	-0.416698486821705	1	1
E1	bo34	ONC_Q9UBX7_KLK11	55	37	130	55	2.12897963636364	1.04337924324324	1.33443121538462	0.580795236363636	2.37854025648338e-08	2.17171372833742e-10	1.08560039312039	0.753635979020979	1	1
E1	bo34	NEU_P50895_BCAM	55	37	130	55	1.86831093181818	0.91593704054054	1.11811886153846	0.522834036363636	2.48992115781913e-08	7.7685176969982e-08	0.952373891277641	0.595284825174825	1	1
E2	bo34	INF2_Q08830_FGL1	61	82	129	125	-0.26573606557377	-1.7354756097561	2.35653178294574	1.0823352	2.64693882473663e-08	1.74033702757396e-19	1.46973954418233	1.27419658294574	1	1
E1	bo34	INF_Q9HCB6_SPON1	55	37	130	55	2.56006656818182	1.39070822972973	1.65494883076923	0.675355054545455	2.72806940329974e-08	1.21576146456732e-13	1.16935833845209	0.979593776223776	1	1
E1	bo34	INF_Q16651_PRSS8	55	37	130	55	1.99129477272727	0.838131216216216	1.18671938461538	0.270725818181818	2.98825806357859e-08	7.03529332507182e-11	1.15316355651106	0.915993566433567	1	1
E2	boc	ONC2_O60232_ZNRD2	85	82	151	125	2.94680823529412	1.36373658536585	3.39320463576159	1.4957528	3.22597139310337e-08	9.19900461444436e-16	1.58307164992826	1.89745183576159	1	1
E1	boc	INF_O75475_PSIP1	74	37	182	55	3.87335373648649	2.28840390540541	2.25685436263736	0.912067963636364	3.26178887266355e-08	8.05540429780212e-10	1.58494983108108	1.344786399001	1	1
E2	boc	INF2_P17301_ITGA2	85	82	151	125	-0.0261835294117647	0.609964634146342	0.0326509933774834	0.4972184	3.28801997613443e-08	1.09690737084205e-11	-0.636148163558106	-0.464567406622517	1	1
E2	bo34	CAR2_Q99807_COQ7	61	82	129	125	0.566813114754098	-0.0363475609756098	0.367197674418605	0.0328504	3.30347181473305e-08	5.69755063781289e-06	0.603160675729708	0.334347274418605	1	1
E1	boc	CAR_P10451_SPP1	74	37	182	55	2.46697024324324	1.25431956756757	1.91666405494505	1.25600392727273	3.50251330968025e-08	2.14896028687012e-06	1.21265067567568	0.660660127672328	1	1
E1	boc	NEU_P50895_BCAM	74	37	182	55	1.74396187162162	0.91593704054054	0.949407065934066	0.522834036363636	3.50251330968025e-08	2.41401385947139e-05	0.828024831081081	0.42657302957043	1	1
E2	bo34	INF2_P05090_APOD	61	82	129	125	0.0887754098360656	0.575542682926829	0.307611627906977	0.5217224	3.54193039533229e-08	7.20850143745724e-05	-0.486767273090764	-0.214110772093023	1	1
E1	bo34	ONC_Q13421_MSLN	55	37	130	55	2.52374177272727	1.01972348648649	1.48914335384615	0.618102654545455	3.7484886484731e-08	1.34334506760653e-06	1.50401828624079	0.871040699300699	1	1
E1	boc	NEU_Q92917_GPKOW	74	37	182	55	1.97070268918919	1.04820235135135	0.617265956043956	0.163839236363636	4.18215881795875e-08	7.08847455957272e-08	0.922500337837838	0.45342671968032	1	1
E1	boc	ONC_P31350_RRM2	74	37	182	55	3.48013940540541	2.14410021621622	1.58353673626374	0.6953404	4.18215881795875e-08	6.07191266573663e-08	1.33603918918919	0.888196336263736	1	1
E1	boc	NEU_P09466_PAEP	74	37	182	55	2.21820289987715	-0.210052858722359	0.712837791208791	-1.76203352727273	4.4884167506228e-08	8.17673706817332e-11	2.42825575859951	2.47487131848152	1	1
E1	boc	ONC_P05783_KRT18	74	37	182	55	2.82637205405405	1.24683151351351	2.00306440659341	0.983936254545455	4.4884167506228e-08	1.69150181118488e-07	1.57954054054054	1.01912815204795	1	1
E2	boc	ONC2_P18754_RCC1	85	82	151	125	1.71073529411765	0.995792682926829	1.69060066225166	0.5309096	4.59855220148085e-08	9.54923778553281e-23	0.714942611190818	1.15969106225166	1	1
E2	bo34	INF2_P06276_BCHE	61	82	129	125	-0.294040983606557	0.259057317073171	-0.115400775193798	0.2246432	4.67320522687747e-08	1.53501322290328e-09	-0.553098300679728	-0.340043975193798	1	1
E1	boc	CAR_Q13105_ZBTB17	74	37	182	55	2.21715132432432	1.22296551351351	1.28388878021978	0.643486654545455	5.35224245812002e-08	4.74966982501529e-08	0.994185810810811	0.640402125674326	1	1
E2	bo34	INF2_P27918_CFP	61	82	129	125	-0.128893442622951	0.278434146341463	0.168817054263566	0.3268512	5.36343624001054e-08	3.13116937434358e-06	-0.407327588964414	-0.158034145736434	1	1
E2	bo34	INF2_Q9BUN1_MENT	61	82	129	125	-0.0937967213114754	0.239534146341463	0.0916232558139535	0.3270696	5.48749360798364e-08	1.92616842070371e-09	-0.333330867652939	-0.235446344186047	1	1
E1	boc	ONC_Q8WXI7_MUC16	74	37	182	55	3.44920422297297	2.17299087837838	3.0953978021978	2.13501181818182	5.54338138899994e-08	2.67175711610032e-12	1.27621334459459	0.960385984015984	1	1
E2	boc	CAR2_Q9BQS7_HEPH	85	82	151	125	0.0696447058823529	0.504003658536585	0.163533112582781	0.3669416	6.5860483368487e-08	0.000279404057513182	-0.434358952654232	-0.203408487417219	1	1
E2	bo34	INF2_Q58EX2_SDK2	61	82	129	125	0.0845311475409836	0.634910975609756	0.147670542635659	0.5036832	6.58683863195011e-08	3.50164918019383e-07	-0.550379828068772	-0.356012657364341	1	1
E1	bo34	NEU_Q92917_GPKOW	55	37	130	55	2.02711759090909	1.04820235135135	0.775971369230769	0.163839236363636	6.70909155975523e-08	1.40219354010681e-11	0.97891523955774	0.612132132867133	1	1
E2	bo34	CAR2_Q04721_NOTCH2	61	82	129	125	0.177437704918033	0.58810487804878	0.373644186046512	0.4603856	6.73863098292102e-08	0.0382467397412522	-0.410667173130748	-0.0867414139534883	1	0
E1	boc	INF_Q07065_CKAP4	74	37	182	55	2.23554656081081	1.28391328378378	1.27608389010989	0.640504290909091	6.83694269316164e-08	2.17666146804275e-08	0.951633277027027	0.635579599200799	1	1
E2	bo34	INF2_P54764_EPHA4	61	82	129	125	0.204229508196721	0.834580487804878	0.0446457364341085	0.2731048	6.8935967535307e-08	7.66068110874361e-05	-0.630350979608157	-0.228459063565891	1	1
E2	boc	CAR2_P12270_TPR	85	82	151	125	2.55011647058824	1.62390609756098	2.0451582781457	0.5451992	6.94819159318436e-08	1.21477921810622e-25	0.92621037302726	1.4999590781457	1	1
E2	bo34	NEU2_P29377_S100G	61	82	129	125	0.100588524590164	0.821759756097561	0.140348837209302	0.407824	7.28261204439172e-08	0.000350119156374763	-0.721171231507397	-0.267475162790698	1	1
E2	bo34	INF2_P43251_BTD	61	82	129	125	-0.0833590163934426	0.217564634146341	0.0448891472868217	0.1943976	7.63424749925236e-08	4.14365869241388e-09	-0.300923650539784	-0.149508452713178	1	1
E2	bo34	NEU2_P43146_DCC	61	82	129	125	0.225168852459016	0.553025609756098	0.218158914728682	0.3127744	7.83817489638515e-08	0.463518786994768	-0.327856757297081	-0.0946154852713178	1	0
E1	boc	NEU_Q08345_DDR1	74	37	182	55	1.67144027027027	0.938825405405405	0.992630934065934	0.425253818181818	8.1341843778027e-08	5.92706056118141e-11	0.732614864864865	0.567377115884116	1	1
E1	boc	CAR_Q9H773_DCTPP1	74	37	182	55	2.23914207432432	1.4403642027027	1.24328651648352	0.799805309090909	9.02375384262537e-08	1.50350417749635e-05	0.798777871621622	0.443481207392607	1	1
E1	boc	ONC_P21741_MDK	74	37	182	55	2.74259931081081	1.501801	2.41743463736264	1.38112196363636	9.02375384262537e-08	2.04006276285287e-09	1.24079831081081	1.03631267372627	1	1
E1	bo34	CAR_Q9H773_DCTPP1	55	37	130	55	2.26209888636364	1.4403642027027	1.4035994	0.799805309090909	9.13941507766419e-08	5.94381015499111e-08	0.821734683660934	0.603794090909091	1	1
E1	bo34	INF_P09341_CXCL1	55	37	130	55	4.24912906818182	3.30904512162162	2.46837121538462	1.83150432727273	9.13941507766419e-08	3.03434329766778e-05	0.940083946560197	0.636866888111888	1	1
E2	boc	INF2_P22303_ACHE	85	82	151	125	0.0652388235294118	0.541769512195122	0.168587417218543	0.3765232	9.56024862714525e-08	4.17418147559029e-06	-0.47653068866571	-0.207935782781457	1	1
E2	bo34	INF2_O15335_CHAD	61	82	129	125	-0.704160655737705	0.10675	-0.580980620155039	-0.0479456	9.56795598101534e-08	3.64653562865451e-07	-0.810910655737705	-0.533035020155039	1	1
E1	bo34	ONC_O00592_PODXL	55	37	130	55	0.572010204545455	0.290051472972973	0.474905369230769	0.187525054545455	1.01976486357195e-07	4.59661523842529e-06	0.281958731572482	0.287380314685315	1	1
E2	boc	INF2_P43251_BTD	85	82	151	125	-0.0456376470588235	0.217564634146341	0.0622086092715232	0.1943976	1.0349133803727e-07	2.84210327179517e-08	-0.263202281205165	-0.132188990728477	1	1
E1	bo34	ONC_O95831_AIFM1	55	37	130	55	0.752836525252526	-0.125167561561561	2.22168178461538	1.36544094545455	1.11184995891292e-07	0.000463471692119314	0.878004086814087	0.856240839160839	1	1
E1	bo34	ONC_Q92876_KLK6	55	37	130	55	2.36680390909091	1.16682448648649	1.74682164615385	0.691541890909091	1.18836895814878e-07	3.20021574976987e-11	1.19997942260442	1.05527975524476	1	1
E2	bo34	CAR2_P23471_PTPRZ1	61	82	129	125	-0.211462295081967	0.502196341463415	0.3472	0.776888	1.21064784074414e-07	2.98921502609525e-07	-0.713658636545382	-0.429688	1	1
E2	bo34	CAR2_P98161_PKD1	61	82	129	125	0.356796721311475	0.917758536585366	0.591331782945736	0.7976448	1.28003189224755e-07	0.00089699728328776	-0.56096181527389	-0.206313017054264	1	1
E2	boc	INF2_P05154_SERPINA5	85	82	151	125	-0.0972023529411765	0.444037804878049	-0.599040397350993	-0.2117488	1.28858622455659e-07	8.33818452957651e-09	-0.541240157819225	-0.387291597350993	1	1
E1	bo34	ONC_O43240_KLK10	55	37	130	55	2.34288415909091	0.730016256756757	1.34797012307692	0.2542132	1.2964282640659e-07	2.49412632825849e-08	1.61286790233415	1.09375692307692	1	1
E2	boc	INF2_P27918_CFP	85	82	151	125	-0.0782623529411765	0.278434146341463	0.196180794701987	0.3268512	1.33438689559997e-07	5.56324407106104e-05	-0.35669649928264	-0.130670405298013	1	1
E2	bo34	ONC2_Q9NQ84_GPRC5C	61	82	129	125	1.53171147540984	0.50535487804878	1.04172713178295	0.3790576	1.36842785438793e-07	3.28388596147135e-08	1.02635659736106	0.662669531782946	1	1
E2	bo34	INF2_Q01459_CTBS	61	82	129	125	-0.0607475409836065	0.310830487804878	0.185074418604651	0.2660544	1.3837641156431e-07	0.0746450609493231	-0.371578028788485	-0.0809799813953488	1	0
E1	boc	INF_Q6UB28_METAP1D	74	37	182	55	1.21058762993763	0.112049999999999	2.28446373626374	1.63219363636364	1.45784617777349e-07	7.1472790463914e-05	1.09853762993763	0.6522700999001	1	1
E2	bo34	CAR2_Q6UXI7_VIT	61	82	129	125	-0.328081967213115	0.280046341463415	-0.0521713178294574	0.174152	1.47902904913813e-07	0.00109614509544898	-0.60812830867653	-0.226323317829457	1	1
E2	bo34	ONC2_P21128_ENDOU	61	82	129	125	0.0102213114754098	0.570943902439024	0.112527906976744	0.5103712	1.47902904913813e-07	2.96454404387973e-08	-0.560722590963615	-0.397843293023256	1	1
E2	bo34	INF2_O43866_CD5L	61	82	129	125	-0.139604918032787	0.406187804878049	0.374016279069767	0.482464	1.51222998731112e-07	0.0802347699307996	-0.545792722910836	-0.108447720930233	1	0
E2	boc	INF2_P27169_PON1	85	82	151	125	-0.0633623529411765	0.320113414634146	0.461933774834437	0.7154424	1.56072125363307e-07	2.78120239999507e-08	-0.383475767575323	-0.253508625165563	1	1
E2	bo34	INF2_Q9UK23_NAGPA	61	82	129	125	0.123860655737705	0.516625609756098	-0.00875348837209303	0.1735296	1.61602603189495e-07	7.0259832256552e-06	-0.392764954018393	-0.182283088372093	1	1
E2	bo34	INF2_P43652_AFM	61	82	129	125	0.00307540983606559	0.294515853658537	0.166046511627907	0.283492	1.6521951772632e-07	5.3019664160229e-05	-0.291440443822471	-0.117445488372093	1	1
E1	boc	INF_Q9HCB6_SPON1	74	37	182	55	2.41621143918919	1.39070822972973	1.42957535164835	0.675355054545455	1.66997306171207e-07	5.2594798353052e-10	1.02550320945946	0.754220297102897	1	1
E1	boc	ONC_O43240_KLK10	74	37	182	55	2.10386034459459	0.730016256756757	1.05744114285714	0.2542132	1.66997306171207e-07	9.36175118198565e-06	1.37384408783784	0.803227942857143	1	1
E1	bo34	INF_Q07065_CKAP4	55	37	130	55	2.26233325	1.28391328378378	1.4769302	0.640504290909091	1.68073396824341e-07	8.17341846311662e-11	0.978419966216217	0.836425909090909	1	1
E1	boc	ONC_Q92876_KLK6	74	37	182	55	2.16904678378378	1.16682448648649	1.45191567032967	0.691541890909091	1.72744444347367e-07	6.17185202374594e-07	1.0022222972973	0.760373779420579	1	1
E1	bo34	NEU_Q13308_PTK7	55	37	130	55	1.92886708891109	1.04462634749035	1.20549621538462	0.626477054545455	1.75467728983098e-07	6.09577600973032e-09	0.884240741420741	0.579019160839161	1	1
E1	bo34	ONC_Q8WXI7_MUC16	55	37	130	55	3.44725920454545	2.17299087837838	3.26429076923077	2.13501181818182	1.99586837585328e-07	7.07102796731303e-14	1.27426832616708	1.12927895104895	1	1
E2	bo34	INF2_O75882-2_ATRN	61	82	129	125	0.0196114754098361	0.255148780487805	0.0930565891472868	0.1955864	2.01441439188545e-07	2.54215328531731e-05	-0.235537305077969	-0.102529810852713	1	1
E1	boc	INF_P09341_CXCL1	74	37	182	55	4.19423110135135	3.30904512162162	2.36692634065934	1.83150432727273	2.11458824766849e-07	0.000280759694595709	0.88518597972973	0.535422013386613	1	1
E1	bo34	INF_Q9UKU9_ANGPTL2	55	37	130	55	1.73624138636364	0.939562986486487	1.27824878461538	0.6216884	2.47071389203211e-07	4.80120911404571e-11	0.79667839987715	0.656560384615385	1	1
E1	bo34	INF_P30048_PRDX3	55	37	130	55	1.23791536363636	0.180073783783784	2.09506646153846	1.42264618181818	2.57498480837654e-07	4.81836673320011e-05	1.05784157985258	0.672420279720279	1	1
E1	bo34	CAR_P07711_CTSL	55	37	130	55	1.16094636363636	0.670957567567568	0.707948615384615	0.373190363636364	2.80618684104099e-07	1.49352501208967e-08	0.489988796068796	0.334758251748252	1	1
E2	boc	INF2_Q08830_FGL1	85	82	151	125	-0.551038823529412	-1.7354756097561	2.29885099337748	1.0823352	2.8727872289222e-07	2.46786270047813e-20	1.18443678622669	1.21651579337748	1	1
E2	bo34	NEU2_O95202_LETM1	61	82	129	125	1.57736885245902	0.866062195121951	2.19418837209302	1.156536	2.92057837080638e-07	7.05633298020815e-18	0.711306657337065	1.03765237209302	1	1
E1	boc	ONC_P09758_TACSTD2	74	37	182	55	2.09586938513514	1.03420536486486	1.13320885714286	0.482231345454545	2.95309680352432e-07	2.09023857325314e-06	1.06166402027027	0.650977511688312	1	1
E1	boc	ONC_Q96NY8_NECTIN4	74	37	182	55	1.94575931081081	0.937777216216216	1.00798925274725	0.4396316	3.48486725438678e-07	5.6929103480648e-05	1.00798209459459	0.568357652747253	1	1
E2	bo34	INF2_Q8NDA2_HMCN2	61	82	129	125	-1.53817704918033	-0.798356097560976	-1.6640503875969	-1.362308	3.78162411377893e-07	0.000544903833116208	-0.739820951619352	-0.301742387596899	1	1
E1	bo12	ONC_P15328_FOLR1	19	37	52	55	2.1316422631579	0.926245783783784	0.715194461538462	0.531011745454545	3.79813815813336e-07	0.715388120794733	1.20539647937411	0.184182716083916	1	0
E2	bo34	CAR2_P0DPI2_GATD3B	61	82	129	125	1.50991803278689	0.497191463414634	0.953965891472868	0.1660096	3.86361106336489e-07	1.85471743939546e-10	1.01272656937225	0.787956291472868	1	1
E2	bo34	ONC2_Q93033_CD101	61	82	129	125	-0.0543393442622951	0.40514756097561	0.141637209302326	0.2310288	3.86371688440438e-07	0.150802564538738	-0.459486905237905	-0.0893915906976744	1	0
E2	bo34	ONC2_Q9P013_CWC15	61	82	129	125	1.56286557377049	0.844167073170732	1.68791627906977	0.682368	5.10056368231534e-07	1.76642833553632e-21	0.71869850059976	1.00554827906977	1	1
E2	boc	NEU2_O95202_LETM1	85	82	151	125	1.52663764705882	0.866062195121951	2.12071324503311	1.156536	5.28165543114709e-07	3.98384968093163e-18	0.660575451936872	0.964177245033113	1	1
E1	bo34	CAR_Q14767_LTBP2	55	37	130	55	2.50136438636364	1.67643477027027	1.84753427692308	1.16101210909091	5.48233194395168e-07	1.79423209600664e-08	0.824929616093366	0.686522167832168	1	1
E2	bo34	CAR2_P07098_LIPF	61	82	129	125	0.174618032786885	1.02721829268293	0.140035658914729	0.686384	5.55254106461758e-07	3.14193301031065e-07	-0.852600259896041	-0.546348341085271	1	1
E2	bo34	INF2_P10912_GHR	61	82	129	125	-0.505759016393443	-0.0279719512195122	-0.338676744186047	-0.0578552	5.91661744152685e-07	1.21859320114309e-07	-0.47778706517393	-0.280821544186047	1	1
E2	boc	NEU2_Q16625_OCLN	85	82	151	125	1.91684588235294	1.15238170731707	1.93813046357616	1.0700616	6.21706211466558e-07	1.18539577439514e-17	0.764464175035868	0.868068863576159	1	1
E1	boc	CAR_P07711_CTSL	74	37	182	55	1.10814540540541	0.670957567567568	0.647684120879121	0.373190363636364	6.58681519907067e-07	5.59079067689517e-07	0.437187837837838	0.274493757242757	1	1
E1	bo34	ONC_Q96PD2_DCBLD2	55	37	130	55	2.45585454545455	1.76871945945946	1.62250215384615	0.889292363636364	6.73684491044464e-07	9.12076329933987e-11	0.687135085995086	0.73320979020979	1	1
E2	bo34	INF2_Q6P5S2_LEG1	61	82	129	125	-0.63925737704918	0.125303658536585	-0.590489147286822	-0.0392016	6.78588337173878e-07	1.61814517145548e-07	-0.764561035585766	-0.551287547286822	1	1
E2	boc	ONC2_Q9P013_CWC15	85	82	151	125	1.48040941176471	0.844167073170732	1.59444701986755	0.682368	7.27277363342662e-07	3.02630748095189e-21	0.636242338593974	0.91207901986755	1	1
E2	bo34	NEU2_Q16625_OCLN	61	82	129	125	1.9854	1.15238170731707	2.00492945736434	1.0700616	7.30394817842977e-07	1.66058002168394e-18	0.833018292682927	0.934867857364341	1	1
E2	bo34	INF2_P08294_SOD3	61	82	129	125	0.486506557377049	0.907246341463415	0.576087596899225	0.7368264	7.61676525066847e-07	0.0418894619058357	-0.420739784086365	-0.160738803100775	1	0
E1	bo34	NEU_Q08345_DDR1	55	37	130	55	1.73065090909091	0.938825405405405	1.13127046153846	0.425253818181818	7.61783804241183e-07	3.19553450280421e-13	0.791825503685504	0.706016643356643	1	1
E1	bo12	INF_P08727_KRT19	19	37	52	55	3.73257069736842	1.47819833783784	1.77137976923077	0.914414254545455	7.82270906331621e-07	0.000965598879540469	2.25437235953058	0.856965514685315	1	1
E2	bo34	INF2_Q9GZN4_PRSS22	61	82	129	125	1.65337868852459	0.82959756097561	1.86371162790698	0.9415296	7.85960269288177e-07	1.92605307704984e-19	0.82378112754898	0.922182027906977	1	1
E1	bo34	NEU_Q6UWL6_KIRREL2	55	37	130	55	1.73734275	0.938671364864865	1.03691024615385	0.431034581818182	8.26574661200416e-07	2.07832829845604e-07	0.798671385135135	0.605875664335664	1	1
E2	bo34	CAR2_P23467_PTPRB	61	82	129	125	-0.430045901639344	-0.00281707317073172	0.487888372093023	0.5287024	8.28156501622787e-07	0.547051055883616	-0.427228828468613	-0.0408140279069767	1	0
E1	boc	INF_Q9UKU9_ANGPTL2	74	37	182	55	1.63081281756757	0.939562986486487	1.16543217582418	0.6216884	8.38275811493551e-07	3.75337918988092e-09	0.691249831081081	0.543743775824176	1	1
E2	boc	INF2_Q01459_CTBS	85	82	151	125	-0.02462	0.310830487804878	0.185558278145695	0.2660544	8.43072440335005e-07	0.0671220559984287	-0.335450487804878	-0.0804961218543046	1	0
E2	bo34	INF2_Q02952_AKAP12	61	82	129	125	0.126037704918033	0.474662195121951	-0.0951790697674419	-0.026968	8.45411571884339e-07	0.0262258631240954	-0.348624490203918	-0.0682110697674419	1	0
E2	bo34	INF2_Q96PX8_SLITRK1	61	82	129	125	0.549204918032787	1.17153902439024	0.542150387596899	0.799568	8.63458319512757e-07	8.02438699279513e-05	-0.622334106357457	-0.257417612403101	1	1
E1	boc	NEU_P28908_TNFRSF8	74	37	182	55	1.75903577702703	0.994270743243243	1.19825967032967	0.604054	8.65516564224064e-07	6.07191266573663e-08	0.764765033783784	0.59420567032967	1	1
E2	boc	INF2_O43866_CD5L	85	82	151	125	-0.0483011764705882	0.406187804878049	0.383564238410596	0.482464	8.85473839287973e-07	0.0929350503850449	-0.454488981348637	-0.098899761589404	1	0
E1	boc	CAR_Q14767_LTBP2	74	37	182	55	2.42382176351351	1.67643477027027	1.72452916483516	1.16101210909091	8.9360874213086e-07	5.9604692880591e-07	0.747386993243243	0.563517055744256	1	1
E2	boc	INF2_P06276_BCHE	85	82	151	125	-0.192477647058824	0.259057317073171	-0.0713682119205298	0.2246432	9.45198434254412e-07	3.74625424155571e-08	-0.451534964131994	-0.29601141192053	1	1
E2	boc	NEU2_P43146_DCC	85	82	151	125	0.283071764705882	0.553025609756098	0.220637748344371	0.3127744	9.52759361443901e-07	0.405256290166685	-0.269953845050215	-0.0921366516556291	1	0
E1	bo34	NEU_P28908_TNFRSF8	55	37	130	55	1.80773806818182	0.994270743243243	1.36013015384615	0.604054	9.72441378314972e-07	3.26606108056694e-11	0.813467324938575	0.756076153846154	1	1
E2	boc	INF2_O95157_NXPH3	85	82	151	125	-0.286472941176471	0.322187804878049	0.195923178807947	0.563112	9.76504682452201e-07	1.53171981275794e-09	-0.608660746054519	-0.367188821192053	1	1
E1	boc	NEU_O14763_TNFRSF10B	74	37	182	55	1.77954043918919	1.12613790540541	1.09771912087912	0.741394727272727	9.83252255914418e-07	3.37766715027491e-05	0.653402533783784	0.356324393606394	1	1
E1	boc	NEU_Q6UWL6_KIRREL2	74	37	182	55	1.68612457432432	0.938671364864865	0.896405912087912	0.431034581818182	1.04775855383062e-06	2.04679047914194e-05	0.74745320945946	0.46537133026973	1	1
E2	bo34	NEU2_Q8N163_CCAR2	61	82	129	125	1.69352459016393	1.12352195121951	1.49391240310078	0.7637824	1.08505258427211e-06	8.410800104412e-14	0.570002638944422	0.730130003100775	1	1
E2	bo34	NEU2_O60662_KLHL41	61	82	129	125	-0.197611475409836	0.179868292682927	0.0496248062015504	0.1483248	1.08835663493769e-06	0.0714683175589308	-0.377479768092763	-0.0986999937984496	1	0
E2	boc	INF2_O75882-2_ATRN	85	82	151	125	0.0575517647058824	0.255148780487805	0.100697350993377	0.1955864	1.16736356868486e-06	7.53754993861678e-05	-0.197597015781923	-0.0948890490066225	1	1
E2	bo34	INF2_P02763_ORM1	61	82	129	125	0.501337704918033	0.17915243902439	0.632993023255814	0.2547832	1.17846651799065e-06	1.02708408992983e-16	0.322185265893642	0.378209823255814	1	1
E2	boc	ONC2_Q93033_CD101	85	82	151	125	0.01252	0.40514756097561	0.146102649006623	0.2310288	1.1863915797274e-06	0.229016778564079	-0.39262756097561	-0.0849261509933775	1	0
E1	boc	CAR_Q9UKL0_RCOR1	74	37	182	55	0.88861745945946	0.195090432432432	0.677270230769231	0.471666618181818	1.27148906956179e-06	0.00613232591132969	0.693527027027027	0.205603612587413	1	0
E1	bo34	NEU_Q15043_SLC39A14	55	37	130	55	1.65056347727273	1.08585125675676	0.895986892307692	0.7321292	1.2893076870774e-06	0.00038220409202306	0.56471222051597	0.163857692307692	1	1
E1	boc	CAR_Q9BUD6_SPON2	74	37	182	55	2.87458154054054	2.42429302702703	1.37873661538462	0.944296872727273	1.3489308734042e-06	7.20562985517164e-06	0.450288513513514	0.434439742657343	1	1
E1	boc	ONC_O00592_PODXL	74	37	182	55	0.531139817567568	0.290051472972973	0.404902824175824	0.187525054545455	1.37021825428143e-06	0.000295779386670755	0.241088344594595	0.21737776963037	1	1
E2	bo34	INF2_P02647_APOA1	61	82	129	125	0.110008196721311	0.477884146341463	0.25057519379845	0.3677216	1.37484819999937e-06	0.00038537446907854	-0.367875949620152	-0.11714640620155	1	1
E2	bo34	CAR2_Q8IWT1_SCN4B	61	82	129	125	0.0628311475409836	0.655959756097561	0.28313023255814	0.4832592	1.38890207290587e-06	0.00344839875163682	-0.593128608556577	-0.20012896744186	1	0
E2	bo34	CAR2_Q96DC8_ECHDC3	61	82	129	125	0.872	-0.228107317073171	0.94213488372093	0.1460936	1.41777743709464e-06	8.60814503957439e-08	1.10010731707317	0.79604128372093	1	1
E2	boc	INF2_P06727_APOA4	85	82	151	125	-0.0538482352941177	0.392101219512195	0.18117880794702	0.4526912	1.4862221059344e-06	1.4770003919627e-05	-0.445949454806313	-0.27151239205298	1	1
E2	boc	INF2_P10912_GHR	85	82	151	125	-0.437804705882353	-0.0279719512195122	-0.316962251655629	-0.0578552	1.4862221059344e-06	4.17510631329381e-07	-0.409832754662841	-0.259107051655629	1	1
E2	boc	ONC2_Q9NQ84_GPRC5C	85	82	151	125	1.37273764705882	0.50535487804878	0.946607284768212	0.3790576	1.54690132282762e-06	1.98283599276513e-07	0.867382769010043	0.567549684768212	1	1
E1	bo34	CAR_Q969P0_IGSF8	55	37	130	55	1.56312054545455	1.06297951351351	1.19226883076923	0.829694145454545	1.57403310195034e-06	1.23618376928821e-06	0.500141031941032	0.362574685314685	1	1
E1	bo34	ONC_O43715_TRIAP1	55	37	130	55	1.25083643181818	0.546878418918919	2.12381550769231	1.38581501818182	1.57417856342961e-06	3.06584584420481e-08	0.703958012899263	0.73800048951049	1	1
E1	bo34	ONC_P09758_TACSTD2	55	37	130	55	2.11853493181818	1.03420536486486	1.29227949230769	0.482231345454545	1.57417856342961e-06	2.23465296187285e-07	1.08432956695332	0.810048146853147	1	1
E1	boc	CAR_Q969P0_IGSF8	74	37	182	55	1.52137275675676	1.06297951351351	1.10586189010989	0.829694145454545	1.73238915423021e-06	0.000121341016958754	0.458393243243243	0.276167744655345	1	1
E2	boc	CAR2_Q04721_NOTCH2	85	82	151	125	0.258808235294118	0.58810487804878	0.400293377483444	0.4603856	1.77162980757365e-06	0.116879565433804	-0.329296642754663	-0.0600922225165563	1	0
E1	bo34	NEU_P04179_SOD2	55	37	130	55	1.39985436363636	0.658183405405405	1.05889256923077	0.421238618181818	1.77318288187205e-06	4.53744131001024e-08	0.741670958230958	0.637653951048951	1	1
E2	bo34	ONC2_Q6B8I1_DUSP13	61	82	129	125	-0.74154262295082	-0.35714756097561	-0.518963565891473	-0.1497096	1.92174549633829e-06	8.46893268691161e-09	-0.38439506197521	-0.369253965891473	1	1
E2	boc	NEU2_Q8N163_CCAR2	85	82	151	125	1.65771764705882	1.12352195121951	1.42624304635762	0.7637824	2.01159807784499e-06	2.92716888111391e-13	0.534195695839311	0.662460646357616	1	1
E1	boc	ONC_O43715_TRIAP1	74	37	182	55	1.21988129054054	0.546878418918919	1.94411064835165	1.38581501818182	2.08683567275383e-06	5.58856150120891e-06	0.673002871621622	0.55829563016983	1	1
E2	boc	INF2_O15335_CHAD	85	82	151	125	-0.546497647058824	0.10675	-0.541313245033113	-0.0479456	2.12608913625914e-06	6.54359702614695e-07	-0.653247647058824	-0.493367645033113	1	1
E2	bo34	INF2_P00746_CFD	61	82	129	125	0.0313	0.351551219512195	0.203002325581395	0.311188	2.12812237112643e-06	0.0178557796078358	-0.320251219512195	-0.108185674418605	1	0
E2	bo34	CAR2_Q9Y646_CPQ	61	82	129	125	0.243065573770492	0.742042682926829	0.627294573643411	0.8403768	2.12817346720759e-06	0.000171059942202029	-0.498977109156337	-0.213082226356589	1	1
E1	bo34	CAR_P18065_IGFBP2	55	37	130	55	2.70850347727273	1.97780855405405	2.17234789230769	1.05394338181818	2.15967361239174e-06	6.93294307774825e-13	0.730694923218673	1.11840451048951	1	1
E2	boc	CAR2_Q15388_TOMM20	85	82	151	125	1.46793411764706	0.870124390243902	2.48211390728477	1.5397056	2.17706381385038e-06	1.17124956750922e-15	0.597809727403156	0.942408307284768	1	1
E1	bo34	CAR_Q9UKL0_RCOR1	55	37	130	55	0.902043454545455	0.195090432432432	0.837187876923077	0.471666618181818	2.19103442420882e-06	0.00017625314586459	0.706953022113022	0.365521258741259	1	1
E2	bo34	INF2_P49908_SELENOP	61	82	129	125	-0.0683049180327869	0.347070731707317	0.193200775193798	0.4139512	2.26061230025137e-06	0.000235834292659582	-0.415375649740104	-0.220750424806202	1	1
E2	boc	CAR2_Q9Y646_CPQ	85	82	151	125	0.311869411764706	0.742042682926829	0.643462251655629	0.8403768	2.26464006447839e-06	0.000122039316428034	-0.430173271162123	-0.196914548344371	1	1
E2	boc	CAR2_P0DPI2_GATD3B	85	82	151	125	1.37084470588235	0.497191463414634	0.907523178807947	0.1660096	2.28255669362269e-06	2.37500163003372e-10	0.873653242467719	0.741513578807947	1	1
E1	boc	CAR_Q9NY25_CLEC5A	74	37	182	55	2.01432408108108	1.37438016216216	0.98175643956044	0.645818072727273	2.4343759055078e-06	0.00112345336896236	0.639943918918919	0.335938366833167	1	1
E2	bo34	CAR2_Q9Y2E5_MAN2B2	61	82	129	125	-0.417640983606557	0.273803658536585	-0.280999224806202	0.2161	2.54962239821371e-06	4.79253646380912e-07	-0.691444642143143	-0.497099224806202	1	1
E1	bo34	NEU_P10145_CXCL8	55	37	130	55	4.74268479545455	3.67644177027027	2.80077770769231	1.93452676363636	2.62638794585408e-06	2.20993603496303e-08	1.06624302518428	0.866250944055944	1	1
E1	bo34	NEU_O14763_TNFRSF10B	55	37	130	55	1.82539556818182	1.12613790540541	1.16217007692308	0.741394727272727	2.73069626718604e-06	2.68508479361682e-06	0.699257662776413	0.42077534965035	1	1
E1	bo34	CAR_Q99549_MPHOSPH8	55	37	130	55	2.11467264801865	1.50143381981982	1.95114993846154	1.29558203636364	2.83622575675307e-06	6.44218293710666e-07	0.613238828198828	0.655567902097902	1	1
E1	bo34	CAR_Q8TE57_ADAMTS16	55	37	130	55	2.09582865909091	1.3281737972973	1.54053378461538	1.05062385454545	2.83897376776174e-06	2.96244149540236e-08	0.767654861793612	0.48990993006993	1	1
E1	boc	INF_P30048_PRDX3	74	37	182	55	1.09601175675676	0.180073783783784	1.93435230769231	1.42264618181818	2.92295618117258e-06	0.000828891441394325	0.915937972972973	0.511706125874126	1	1
E2	bo34	INF2_O00391_QSOX1	61	82	129	125	0.126913114754098	0.441570731707317	0.25042015503876	0.2975288	2.99055445100016e-06	0.305768474999775	-0.314657616953219	-0.0471086449612403	1	0
E2	bo34	ONC2_Q2WEN9_CEACAM16	61	82	129	125	-0.699744262295082	0.189457317073171	-0.5287	0.28596	2.99055445100016e-06	2.58767644242541e-10	-0.889201579368253	-0.81466	1	1
E2	boc	NEU2_Q9ULA0_DNPEP	85	82	151	125	-0.459390588235294	-1.22046097560976	0.351327152317881	-0.2682704	3.02635290048831e-06	3.78807318314442e-11	0.761070387374462	0.619597552317881	1	1
E2	bo34	NEU2_P46937_YAP1	61	82	129	125	1.57725901639344	0.958160975609756	1.70780852713178	0.89266	3.1117232140418e-06	1.56009832157721e-19	0.619098040783686	0.815148527131783	1	1
E1	bo34	ONC_O60259_KLK8	55	37	130	55	1.54207788636364	0.745833878378378	0.701516953846154	0.211926254545455	3.127716169658e-06	0.000284875890870512	0.796244007985258	0.489590699300699	1	1
E2	bo34	CAR2_Q15388_TOMM20	61	82	129	125	1.48005573770492	0.870124390243902	2.5594015503876	1.5397056	3.17398626248707e-06	3.1260402540481e-16	0.609931347461016	1.0196959503876	1	1
E2	boc	INF2_Q9UK23_NAGPA	85	82	151	125	0.212487058823529	0.516625609756098	0.00941589403973512	0.1735296	3.22065995746578e-06	1.65412751389079e-05	-0.304138550932568	-0.164113705960265	1	1
E1	boc	ONC_O94760_DDAH1	74	37	182	55	1.34725770945946	0.841280175675676	1.04377674725275	0.781542472727273	3.30337509967811e-06	0.00571181637156563	0.505977533783784	0.262234274525475	1	0
E2	boc	NEU2_P08579_SNRPB2	85	82	151	125	3.95245647058824	3.02311585365854	2.45187947019868	0.7558664	3.42700099979832e-06	2.96940633471382e-26	0.929340616929699	1.69601307019868	1	1
E1	bo34	INF_P10147_CCL3	55	37	130	55	0.886869681818182	0.223259	-0.229374984615385	-0.719377781818182	3.44511190826084e-06	5.9450561868528e-06	0.663610681818182	0.490002797202797	1	1
E2	bo34	ONC2_P21912_SDHB	61	82	129	125	1.40294590163934	0.738293902439024	1.18063798449612	0.8087528	3.46730763340238e-06	4.62280788989199e-08	0.66465199920032	0.371885184496124	1	1
E2	boc	INF2_P02763_ORM1	85	82	151	125	0.443385882352941	0.17915243902439	0.620111920529801	0.2547832	3.58997561522143e-06	5.42517984583491e-17	0.264233443328551	0.365328720529801	1	1
E1	boc	ONC_P61218_POLR2F	74	37	182	55	1.68688912837838	1.03996058108108	0.635529769230769	0.185433381818182	3.61750970688823e-06	1.17338502121142e-06	0.646928547297297	0.450096387412587	1	1
E2	boc	INF2_Q9BUN1_MENT	85	82	151	125	-0.016544705882353	0.239534146341463	0.123237086092715	0.3270696	3.70267277022899e-06	2.66309166965127e-08	-0.256078852223816	-0.203832513907285	1	1
E1	bo34	ONC_Q96JA1_LRIG1	55	37	130	55	1.97699443181818	1.3023602027027	1.12246469230769	0.439802	3.72078394444756e-06	3.02263216087905e-10	0.674634229115479	0.682662692307692	1	1
E1	boc	NEU_Q13308_PTK7	74	37	182	55	1.80386694743095	1.04462634749035	1.05857469230769	0.626477054545455	3.84263458249574e-06	3.15472855597773e-06	0.759240599940599	0.432097637762238	1	1
E2	bo34	INF2_P00747_PLG	61	82	129	125	-0.0692983606557377	0.342613414634146	0.331699224806202	0.3896448	4.18294171776743e-06	0.058040919642649	-0.411911775289884	-0.0579455751937984	1	0
E1	boc	ONC_O95831_AIFM1	74	37	182	55	0.572661417417418	-0.125167561561561	1.93930756043956	1.36544094545455	4.2663966942757e-06	0.00988417117136154	0.697828978978979	0.573866614985015	1	0
E2	boc	NEU2_P29377_S100G	85	82	151	125	0.244578823529412	0.821759756097561	0.181437748344371	0.407824	4.48247796993332e-06	0.00166296310117053	-0.577180932568149	-0.226386251655629	1	1
E2	boc	INF2_O00391_QSOX1	85	82	151	125	0.173271764705882	0.441570731707317	0.250177483443709	0.2975288	4.52271630105003e-06	0.289957636935348	-0.268298967001435	-0.0473513165562914	1	0
E1	boc	NEU_Q53H47_SETMAR	74	37	182	55	1.56680856756757	1.07853356756757	0.69937645054945	0.479147781818182	4.74112693257651e-06	0.000409809961456941	0.488275	0.220228668731269	1	1
E1	bo34	ONC_P61218_POLR2F	55	37	130	55	1.71687461363636	1.03996058108108	0.7843452	0.185433381818182	4.86192552274549e-06	2.12156762809692e-09	0.676914032555283	0.598911818181818	1	1
E1	bo34	CAR_Q9BUD6_SPON2	55	37	130	55	2.89275554545455	2.42429302702703	1.50117152307692	0.944296872727273	5.05008356127381e-06	7.02825541099083e-08	0.468462518427518	0.55687465034965	1	1
E2	boc	INF2_P43652_AFM	85	82	151	125	0.0664141176470588	0.294515853658537	0.169794701986755	0.283492	5.07207618742638e-06	4.41925257934584e-05	-0.228101736011478	-0.113697298013245	1	1
E2	bo34	NEU2_P09455_RBP1	61	82	129	125	1.51146229508197	0.766478048780488	1.64301395348837	0.6933032	5.07551551301751e-06	2.08591832256405e-13	0.744984246301479	0.949710753488372	1	1
E2	boc	INF2_P05090_APOD	85	82	151	125	0.212623529411765	0.575542682926829	0.332533112582781	0.5217224	5.26909251215088e-06	0.000133437141416191	-0.362919153515065	-0.189189287417219	1	1
E2	bo34	INF2_P04180_LCAT	61	82	129	125	-0.12046393442623	0.25269756097561	0.20651007751938	0.2714392	5.49519958404917e-06	0.0750636274777584	-0.373161495401839	-0.0649291224806201	1	0
E1	bo12	ONC_Q96NY8_NECTIN4	19	37	52	55	1.93797613157895	0.937777216216216	0.572979538461538	0.4396316	5.65397031393912e-06	0.611461853782847	1.00019891536273	0.133347938461538	1	0
E1	bo34	NEU_O00220_TNFRSF10A	55	37	130	55	1.28160606818182	0.778238743243243	0.772577107692308	0.446115709090909	5.65731567625552e-06	0.000106627280970949	0.503367324938575	0.326461398601399	1	1
E1	bo34	NEU_P06733_ENO1	55	37	130	55	2.97245327272727	2.17171951351351	3.12198552307692	2.24670996363636	5.65731567625552e-06	9.25641533511222e-07	0.800733759213759	0.87527555944056	1	1
E2	boc	NEU2_Q9Y6X8_ZHX2	85	82	151	125	1.84838352941176	1.32586951219512	1.26747748344371	0.3631048	5.81592689927753e-06	8.73804655759712e-24	0.522514017216643	0.904372683443709	1	1
E1	boc	INF_Q9NZC2_TREM2	74	37	182	55	2.4353972027027	1.55548537837838	1.42781031868132	1.02038101818182	5.83892375205052e-06	0.00154754703301805	0.879911824324324	0.4074293004995	1	1
E2	bo34	NEU2_P54277_PMS1	61	82	129	125	0.710629508196721	0.0918621951219512	0.564033333333333	0.086688	5.8678384232945e-06	3.25875019098466e-07	0.61876731307477	0.477345333333333	1	1
E1	boc	ONC_O60259_KLK8	74	37	182	55	1.4256894527027	0.745833878378378	0.542133912087912	0.211926254545455	5.92573926042095e-06	0.0177878558750763	0.679855574324324	0.330207657542458	0	0
E1	bo34	ONC_Q8TE58_ADAMTS15	55	37	130	55	2.22325313636364	1.46239213513514	3.35532958461538	2.81080374545455	6.10031918985644e-06	5.19208174092221e-06	0.760861001228501	0.544525839160839	0	0
E2	bo34	CAR2_P58107_EPPK1	61	82	129	125	3.00180655737705	2.03263414634146	2.50655891472868	1.2233496	6.23058585136202e-06	1.4597214103629e-16	0.969172411035586	1.28320931472868	0	0
E1	bo34	ONC_Q96NY8_NECTIN4	55	37	130	55	1.94844804545455	0.937777216216216	1.18199313846154	0.4396316	6.334085418776e-06	2.73100512886767e-07	1.01067082923833	0.742361538461539	0	0
E2	boc	INF2_O95393_BMP10	85	82	151	125	0.189087058823529	0.583398780487805	0.140530463576159	0.3562488	6.41692978319771e-06	0.000109503619958481	-0.394311721664276	-0.215718336423841	0	0
E2	bo34	CAR2_Q6UWP8_SBSN	61	82	129	125	0.449386885245902	0.843319512195122	0.9875	1.0310856	6.47509939089415e-06	0.475177546654233	-0.39393262694922	-0.0435855999999999	0	0
E2	bo34	NEU2_Q9ULA0_DNPEP	61	82	129	125	-0.460973770491803	-1.22046097560976	0.375747286821705	-0.2682704	6.53796796472671e-06	1.05871268735293e-11	0.759487205117953	0.644017686821705	0	0
E1	bo34	NEU_P23280_CA6	55	37	130	55	-0.653649136363636	0.289832945945946	-1.0712128	-0.322334618181818	6.57640874624737e-06	1.85470457978741e-06	-0.943482082309582	-0.748878181818182	0	0
E1	bo34	INF_Q9Y266_NUDC	55	37	130	55	1.44283440909091	0.849766945945946	2.25006990769231	1.62200214545455	6.57640874624737e-06	9.76527864324059e-07	0.593067463144963	0.628067762237762	0	0
E2	boc	ONC2_P21912_SDHB	85	82	151	125	1.40668117647059	0.738293902439024	1.12924238410596	0.8087528	6.96634285149076e-06	3.63828256936913e-07	0.668387274031564	0.32048958410596	0	0
E2	boc	INF2_P49908_SELENOP	85	82	151	125	-0.00417764705882356	0.347070731707317	0.218975496688742	0.4139512	7.02418321836795e-06	0.000588770349158768	-0.351248378766141	-0.194975703311258	0	0
E2	boc	INF2_Q6P5S2_LEG1	85	82	151	125	-0.505330588235294	0.125303658536585	-0.563100662251656	-0.0392016	7.18425144866286e-06	2.64472422311687e-07	-0.630634246771879	-0.523899062251656	0	0
E2	boc	NEU2_P46937_YAP1	85	82	151	125	1.49323647058824	0.958160975609756	1.64706225165563	0.89266	7.34800390164408e-06	2.52789316844051e-18	0.535075494978479	0.754402251655629	0	0
E1	boc	ONC_Q96PD2_DCBLD2	74	37	182	55	2.35098972972973	1.76871945945946	1.48190818681319	0.889292363636364	7.39137275490772e-06	9.35112097817177e-09	0.58227027027027	0.592615823176823	0	0
E2	bo34	CAR2_P39059_COL15A1	61	82	129	125	0.0164213114754098	0.472570731707317	0.426252713178295	0.5808112	7.62157567366285e-06	0.00170487223174652	-0.456149420231907	-0.154558486821705	0	0
E2	bo34	INF2_P0C862_C1QTNF9	61	82	129	125	1.42395409836066	1.92716951219512	0.899179069767442	0.9402224	7.62157567366285e-06	0.309413344957732	-0.503215413834466	-0.0410433302325581	0	0
E1	bo34	NEU_Q53H47_SETMAR	55	37	130	55	1.58090918181818	1.07853356756757	0.756742676923077	0.479147781818182	7.9271341460905e-06	3.24074576399495e-05	0.502375614250614	0.277594895104895	0	0
E1	bo34	ONC_P56159_GFRA1	55	37	130	55	1.91013543181818	1.37384187837838	1.23686290769231	0.612950145454546	7.9271341460905e-06	3.20337989214311e-10	0.536293553439803	0.623912762237762	0	0
E2	boc	CAR2_Q6UXI7_VIT	85	82	151	125	-0.181421176470588	0.280046341463415	-0.0213569536423841	0.174152	8.03887304663683e-06	0.00142001566247193	-0.461467517934003	-0.195508953642384	0	0
E1	boc	NEU_Q15043_SLC39A14	74	37	182	55	1.57822473648649	1.08585125675676	0.818754824175824	0.7321292	8.3086270905333e-06	0.00729461039576849	0.49237347972973	0.0866256241758241	0	0
E2	bo34	ONC2_Q9ULD2_MTUS1	61	82	129	125	1.62895737704918	0.881341463414634	1.44079612403101	0.5350944	8.38387987320266e-06	1.00934651305981e-15	0.747615913634546	0.905701724031008	0	0
E2	boc	CAR2_P07098_LIPF	85	82	151	125	0.346823529411765	1.02721829268293	0.19627417218543	0.686384	8.40734926600041e-06	1.61517294778744e-06	-0.680394763271162	-0.490109827814569	0	0
E1	boc	CAR_Q92692_NECTIN2	74	37	182	55	1.46974344594595	1.02597013513514	1.03334912087912	0.726764181818182	8.55439878101124e-06	3.27976538945481e-05	0.443773310810811	0.306584939060939	0	0
E2	bo34	ONC2_Q96RE7_NACC1	61	82	129	125	1.3071606557377	0.746920731707317	1.32543565891473	0.4131632	8.7002619239612e-06	6.27167524793572e-19	0.560239924030388	0.912272458914729	0	0
E2	bo34	CAR2_Q9BXN1_ASPN	61	82	129	125	1.25260327868852	1.66530487804878	1.09321705426357	1.3926704	9.04565811855347e-06	1.68801416854006e-06	-0.412701599360256	-0.299453345736434	0	0
E2	boc	INF2_P54764_EPHA4	85	82	151	125	0.367428235294118	0.834580487804878	0.0625311258278146	0.2731048	9.12486735842407e-06	0.000104513365567468	-0.46715225251076	-0.210573674172185	0	0
E1	bo34	CAR_Q9NY25_CLEC5A	55	37	130	55	2.00700936363636	1.37438016216216	1.04060695384615	0.645818072727273	9.19479211192999e-06	0.00038658833862024	0.632629201474202	0.394788881118881	0	0
E1	bo34	NEU_Q9NSK7_C19orf12	55	37	130	55	2.15898213636364	1.09220505405405	0.8589006	0.2825256	9.19479211192999e-06	3.06345865701611e-06	1.06677708230958	0.576375	0	0
E2	boc	CAR2_P58107_EPPK1	85	82	151	125	2.89798117647059	2.03263414634146	2.36955033112583	1.2233496	9.40005167757757e-06	2.98486493551771e-15	0.865347030129125	1.14620073112583	0	0
E1	bo34	NEU_Q8IU54_IFNL1	55	37	130	55	1.38241236363636	0.289610594594595	1.16339575384615	0.619230509090909	9.5170138245696e-06	1.27814337611873e-05	1.09280176904177	0.544165244755245	0	0
E1	bo34	NEU_P35442_THBS2	55	37	130	55	1.62920190909091	1.07258572972973	0.959002446153846	0.594586327272727	9.54074361442043e-06	2.93204530308834e-06	0.556616179361179	0.364416118881119	0	0
E1	bo34	ONC_P20851_C4BPB	55	37	130	55	2.01041881818182	1.39303821621622	1.2774432	0.765021381818182	9.54074361442043e-06	3.64630847588994e-05	0.617380601965602	0.512421818181818	0	0
E2	bo34	INF2_P12821_ACE	61	82	129	125	-0.0173590163934426	0.344780487804878	0.0380852713178295	0.3241176	9.57444376517754e-06	2.82186202658897e-06	-0.362139504198321	-0.286032328682171	0	0
E1	boc	CAR_Q8TE57_ADAMTS16	74	37	182	55	1.99038714189189	1.3281737972973	1.37847008791209	1.05062385454545	9.60875613424262e-06	1.8885285113245e-05	0.662213344594595	0.327846233366633	0	0
E2	bo34	INF2_P12955_PEPD	61	82	129	125	-0.0279672131147541	0.357706097560976	0.250285271317829	0.3595544	9.75717555578646e-06	0.00853925738709089	-0.38567331067573	-0.109269128682171	0	0
E1	boc	NEU_O00220_TNFRSF10A	74	37	182	55	1.23948756081081	0.778238743243243	0.706497978021978	0.446115709090909	1.01814140835466e-05	0.00131986511744654	0.461248817567568	0.260382268931069	0	0
E1	boc	NEU_P10145_CXCL8	74	37	182	55	4.56436085810811	3.67644177027027	2.66711997802198	1.93452676363636	1.04798265145589e-05	3.75165729748604e-07	0.887919087837838	0.732593214385614	0	0
E1	bo34	CAR_P23526_AHCY	55	37	130	55	1.91512849242424	1.23839613063063	2.11908987692308	1.37462407272727	1.06547810415062e-05	4.46445396876435e-07	0.676732361793613	0.744465804195804	0	0
E2	boc	CAR2_Q9BYJ0_FGFBP2	85	82	151	125	-0.262016470588235	0.361619512195122	-0.0992006622516557	0.3671456	1.06607038227279e-05	1.71575030691513e-06	-0.623635982783357	-0.466346262251656	0	0
E1	boc	INF_P10147_CCL3	74	37	182	55	0.798042445945946	0.223259	-0.361836340659341	-0.719377781818182	1.07865801044948e-05	0.000568622115056626	0.574783445945946	0.357541441158841	0	0
E1	boc	ONC_P56159_GFRA1	74	37	182	55	1.86171569594595	1.37384187837838	1.10389123076923	0.612950145454546	1.07865801044948e-05	4.94582271842936e-07	0.487873817567568	0.490941085314685	0	0
E1	boc	ONC_P20851_C4BPB	74	37	182	55	1.95725375675676	1.39303821621622	1.19267356043956	0.765021381818182	1.07865801044948e-05	0.000206453599242035	0.56421554054054	0.427652178621379	0	0
E1	bo34	CAR_P08571_CD14	55	37	130	55	2.23146334090909	1.47343928378378	1.31820310769231	0.705898981818182	1.10529727250345e-05	2.01230813436061e-07	0.758024057125307	0.612304125874126	0	0
E2	boc	CAR2_P98161_PKD1	85	82	151	125	0.49578	0.917758536585366	0.627665562913907	0.7976448	1.10610147277215e-05	0.0060483760855381	-0.421978536585366	-0.169979237086093	0	0
E1	bo34	ONC_P10145_CXCL8	55	37	130	55	4.5952355	3.60872597297297	2.76335526153846	1.8341068	1.14653479675349e-05	4.74013290803391e-09	0.986509527027027	0.929248461538461	0	0
E1	boc	NEU_P52823_STC1	74	37	182	55	1.37218024324324	0.719087675675676	1.05176647252747	0.618068109090909	1.17591234844671e-05	0.000183901625690071	0.653092567567568	0.433698363436563	0	0
E2	bo34	ONC2_Q9UMS0_NFU1	61	82	129	125	1.71732295081967	0.920473170731707	3.98909534883721	2.6983416	1.17771125741503e-05	8.99460383037954e-13	0.796849780087965	1.29075374883721	0	0
E2	boc	ONC2_Q6B8I1_DUSP13	85	82	151	125	-0.682564705882353	-0.35714756097561	-0.477431125827815	-0.1497096	1.18855466213199e-05	1.46372422997786e-07	-0.325417144906743	-0.327721525827815	0	0
E1	bo34	CAR_P14543_NID1	55	37	130	55	2.47381140909091	1.91674056756757	1.09940072307692	0.671596072727273	1.18923849087128e-05	3.06584584420481e-08	0.557070841523342	0.42780465034965	0	0
E1	boc	CAR_Q06033_ITIH3	74	37	182	55	1.2073837972973	0.788996297297297	0.701048604395604	0.313815309090909	1.21015052921852e-05	1.57252560895215e-07	0.4183875	0.387233295304695	0	0
E2	boc	INF2_Q96PX8_SLITRK1	85	82	151	125	0.676942352941177	1.17153902439024	0.551526490066225	0.799568	1.21706581169924e-05	4.11270041166157e-05	-0.494596671449067	-0.248041509933775	0	0
E1	boc	ONC_P35637_FUS	74	37	182	55	0.425893297297297	0.0390676216216217	0.408215021978022	0.0415985090909091	1.22686533310281e-05	6.56350122191162e-05	0.386825675675676	0.366616512887113	0	0
E2	boc	CAR2_P39059_COL15A1	85	82	151	125	0.107809411764706	0.472570731707317	0.426646357615894	0.5808112	1.27178371036385e-05	0.00093469966748286	-0.364761319942611	-0.154164842384106	0	0
E1	bo34	ONC_O94760_DDAH1	55	37	130	55	1.36324711363636	0.841280175675676	1.16217596923077	0.781542472727273	1.27924324252224e-05	0.000261013851968425	0.521966937960688	0.380633496503496	0	0
E1	boc	INF_P01375_TNF	74	37	182	55	1.66313348648649	1.11684227027027	1.06603152747253	0.690984109090909	1.31866628763782e-05	5.07550110363048e-05	0.546291216216216	0.375047418381618	0	0
E1	bo34	CAR_P10145_CXCL8	55	37	130	55	4.00129906818182	3.04843458108108	2.37561806153846	1.60075505454545	1.32664765943822e-05	4.31238357852886e-08	0.952864487100737	0.774863006993007	0	0
E2	boc	INF2_Q58EX2_SDK2	85	82	151	125	0.233394117647059	0.634910975609756	0.150727152317881	0.5036832	1.34838380386516e-05	1.81260111779255e-07	-0.401516857962697	-0.352956047682119	0	0
E2	bo34	NEU2_Q92599_SEPTIN8	61	82	129	125	1.67080327868852	1.13315	2.1788992248062	1.3942952	1.39314618650547e-05	6.57588440022201e-20	0.537653278688524	0.784604024806202	0	0
E1	boc	CAR_P23526_AHCY	74	37	182	55	1.88442152477478	1.23839613063063	1.9109899010989	1.37462407272727	1.3961017496137e-05	0.000119139329719506	0.646025394144145	0.536365828371628	0	0
E1	boc	NEU_P04179_SOD2	74	37	182	55	1.32194421621622	0.658183405405405	0.928079186813187	0.421238618181818	1.3961017496137e-05	1.62680283734056e-06	0.663760810810811	0.506840568631369	0	0
E2	bo34	CAR2_P35520_CBS	61	82	129	125	0.805455737704918	0.00673414634146342	-0.229408527131783	-0.75052	1.4193098777036e-05	1.01728758679149e-05	0.798721591363455	0.521111472868217	0	0
E2	bo34	NEU2_P08579_SNRPB2	61	82	129	125	3.97800163934426	3.02311585365854	2.61422713178295	0.7558664	1.4193098777036e-05	2.02556976779326e-26	0.954885785685726	1.85836073178295	0	0
E1	bo34	NEU_Q10589_BST2	55	37	130	55	1.39818238636364	0.493820067567568	1.05380361538462	0.444785818181818	1.42653125514302e-05	7.9974294398718e-06	0.904362318796069	0.609017797202797	0	0
E2	boc	CAR2_Q9Y2E5_MAN2B2	85	82	151	125	-0.300955294117647	0.273803658536585	-0.257671523178808	0.2161	1.42940932298791e-05	9.03497351441879e-07	-0.574758952654232	-0.473771523178808	0	0
E1	boc	NEU_Q9UL46_PSME2	74	37	182	55	1.2085852972973	0.64764745945946	1.80648050549451	1.50654916363636	1.47786257292591e-05	2.82936035201814e-05	0.560937837837838	0.299931341858142	0	0
E1	boc	NEU_Q10589_BST2	74	37	182	55	1.31915435810811	0.493820067567568	0.961076978021978	0.444785818181818	1.47786257292591e-05	6.50308278766504e-05	0.82533429054054	0.51629115984016	0	0
E2	boc	CAR2_P23467_PTPRB	85	82	151	125	-0.342527058823529	-0.00281707317073172	0.526767549668874	0.5287024	1.49318956356959e-05	0.912539315833447	-0.339709985652798	-0.00193485033112584	0	0
E2	bo34	INF2_Q9H3T2_SEMA6C	61	82	129	125	0.57333606557377	0.941241463414634	0.365631782945736	0.2181872	1.49949239126669e-05	0.0423564507454326	-0.367905397840864	0.147444582945736	0	0
E1	boc	ONC_Q96JA1_LRIG1	74	37	182	55	1.88228064189189	1.3023602027027	1.01356032967033	0.439802	1.52043584103754e-05	4.26501982417707e-08	0.579920439189189	0.57375832967033	0	0
E1	bo12	NEU_O43278_SPINT1	19	37	52	55	1.6144185	0.854863432432432	0.499383769230769	0.380651781818182	1.52464769220828e-05	0.09059754455004	0.759555067567568	0.118731987412587	0	0
E1	bo34	NEU_P05231_IL6	55	37	130	55	2.22765822727273	0.846264891891892	1.9013688	0.578116981818182	1.53356210461942e-05	1.99158020622056e-08	1.38139333538084	1.32325181818182	0	0
E1	boc	CAR_P08571_CD14	74	37	182	55	2.16112999324324	1.47343928378378	1.17514682417582	0.705898981818182	1.56417685059293e-05	1.51889622149497e-05	0.687690709459459	0.469247842357642	0	0
E1	bo34	CAR_Q12860_CNTN1	55	37	130	55	0.821765909090909	1.36362486486486	0.321780615384615	0.756142363636364	1.5899073155373e-05	1.25504076172433e-06	-0.541858955773956	-0.434361748251748	0	0
E1	boc	CAR_P10145_CXCL8	74	37	182	55	3.85805164189189	3.04843458108108	2.24442315384615	1.60075505454545	1.60911587297887e-05	7.95837058450849e-07	0.809617060810811	0.643668099300699	0	0
E1	boc	NEU_Q8IU54_IFNL1	74	37	182	55	1.32441735135135	0.289610594594595	1.01338276923077	0.619230509090909	1.63476071790054e-05	0.000230079765145325	1.03480675675676	0.39415226013986	0	0
E1	bo34	NEU_Q9UL46_PSME2	55	37	130	55	1.24153981818182	0.64764745945946	1.89085933846154	1.50654916363636	1.64822255160508e-05	1.41616872505924e-06	0.593892358722359	0.384310174825175	0	0
E1	boc	NEU_P01375_TNF	74	37	182	55	1.76189751351351	1.25724481081081	1.15133728571429	0.778192218181818	1.65528391363583e-05	3.94844161662852e-05	0.504652702702703	0.373145067532467	0	0
E2	boc	INF2_P00747_PLG	85	82	151	125	0.00834117647058824	0.342613414634146	0.351379470198675	0.3896448	1.67680583100214e-05	0.186227465144126	-0.334272238163558	-0.0382653298013245	0	0
E2	boc	INF2_P04180_LCAT	85	82	151	125	-0.0541164705882353	0.25269756097561	0.232994039735099	0.2714392	1.67680583100214e-05	0.249573437995348	-0.306814031563845	-0.0384451602649007	0	0
E1	bo12	NEU_Q08345_DDR1	19	37	52	55	1.50004105263158	0.938825405405405	0.646032115384615	0.425253818181818	1.6773248942791e-05	0.00223358021420305	0.561215647226173	0.220778297202797	0	0
E2	boc	ONC2_Q6UXC1_MAMDC4	85	82	151	125	0.704396470588235	1.40279634146341	-0.0988907284768212	0.2669384	1.70121639055011e-05	0.000291900069781076	-0.698399870875179	-0.365829128476821	0	0
E2	bo34	NEU2_Q6P1J6_PLB1	61	82	129	125	-0.458170491803279	0.137119512195122	-0.420348837209302	-0.1548336	1.70770505811984e-05	0.00590576951166093	-0.595290003998401	-0.265515237209302	0	0
E2	boc	INF2_P02647_APOA1	85	82	151	125	0.179805882352941	0.477884146341463	0.263497350993377	0.3677216	1.71352688948531e-05	0.00054892035905881	-0.298078263988522	-0.104224249006623	0	0
E2	boc	INF2_P08294_SOD3	85	82	151	125	0.566609411764706	0.907246341463415	0.594887417218543	0.7368264	1.77649634077465e-05	0.0830709577085559	-0.340636929698709	-0.141938982781457	0	0
E1	boc	CAR_P18065_IGFBP2	74	37	182	55	2.62087122297297	1.97780855405405	1.96527537362637	1.05394338181818	1.8528929873614e-05	6.51264565101731e-10	0.643062668918919	0.911331991808192	0	0
E1	bo34	ONC_O43464_HTRA2	55	37	130	55	1.20564045454545	0.603642702702703	1.74034361538462	1.28315218181818	1.90251525015275e-05	0.000107287664079066	0.601997751842752	0.457191433566434	0	0
E2	boc	CAR2_Q6ZMM2_ADAMTSL5	85	82	151	125	0.23664	0.628474390243903	0.405439072847682	0.721228	1.90903956304871e-05	2.69681055610065e-06	-0.391834390243903	-0.315788927152318	0	0
E2	boc	NEU2_P54277_PMS1	85	82	151	125	0.620809411764706	0.0918621951219512	0.51585761589404	0.086688	1.91848352270844e-05	1.69667069581084e-06	0.528947216642755	0.42916961589404	0	0
E1	boc	NEU_Q07011_TNFRSF9	74	37	182	55	1.6509977972973	1.08718056756757	0.949854681318681	0.632508254545455	1.95993453950015e-05	0.000409809961456941	0.56381722972973	0.317346426773227	0	0
E1	bo34	CAR_Q06033_ITIH3	55	37	130	55	1.21365240909091	0.788996297297297	0.758096323076923	0.313815309090909	1.97169741205181e-05	1.76321532102662e-08	0.424656111793612	0.444281013986014	0	0
E2	bo34	NEU2_Q9H251_CDH23	61	82	129	125	1.72084590163934	1.98993780487805	0.513686046511628	0.5835896	1.9777601486171e-05	0.0499010299987085	-0.269091903238704	-0.0699035534883722	0	0
E2	bo34	INF2_Q8TDQ7_GNPDA2	61	82	129	125	-0.1577	0.14645243902439	0.581648837209302	0.4096552	1.97779895125252e-05	0.158473736972555	-0.30415243902439	0.171993637209302	0	0
E2	bo34	CAR2_P55809_OXCT1	61	82	129	125	1.82079836065574	1.01041707317073	3.28630310077519	2.1779176	2.01429053822483e-05	6.03863341641463e-14	0.810381287485006	1.10838550077519	0	0
E1	boc	NEU_P06733_ENO1	74	37	182	55	2.88081410810811	2.17171951351351	2.90212787912088	2.24670996363636	2.01563904923032e-05	7.49166233415349e-05	0.709094594594595	0.655417915484516	0	0
E1	boc	CAR_Q99549_MPHOSPH8	74	37	182	55	2.04080509494109	1.50143381981982	1.74812008791209	1.29558203636364	2.12088550394725e-05	5.07492646716617e-05	0.539371275121275	0.452538051548452	0	0
E1	boc	NEU_P19438_TNFRSF1A	74	37	182	55	1.5395682972973	1.06499464864865	0.863264747252747	0.599245781818182	2.19184920717013e-05	0.000525367164884234	0.474573648648649	0.264018965434565	0	0
E1	boc	INF_Q9Y266_NUDC	74	37	182	55	1.37536795945946	0.849766945945946	2.08569936263736	1.62200214545455	2.1919402133228e-05	5.1986258780586e-05	0.525601013513514	0.463697217182817	0	0
E1	boc	ONC_P10145_CXCL8	74	37	182	55	4.44767158108108	3.60872597297297	2.6271420989011	1.8341068	2.1919402133228e-05	8.296273345261e-08	0.838945608108108	0.793035298901099	0	0
E2	boc	CAR2_Q8IWT1_SCN4B	85	82	151	125	0.184950588235294	0.655959756097561	0.317167549668874	0.4832592	2.23453512419279e-05	0.00633350526252965	-0.471009167862267	-0.166091650331126	0	0
E2	bo34	NEU2_Q8N967_LRTM2	61	82	129	125	0.208219672131148	0.48530243902439	0.21572480620155	0.3745384	2.2675383069164e-05	0.00210511473257732	-0.277082766893243	-0.15881359379845	0	0
E2	bo34	NEU2_Q9Y6X8_ZHX2	61	82	129	125	1.8909868852459	1.32586951219512	1.35923333333333	0.3631048	2.2675383069164e-05	5.40243921864191e-24	0.56511737305078	0.996128533333333	0	0
E2	bo34	INF2_Q04756_HGFAC	61	82	129	125	0.158665573770492	0.4941	0.404391472868217	0.3765528	2.28822913848352e-05	0.81362745414891	-0.335434426229508	0.027838672868217	0	0
E1	bo34	ONC_P05231_IL6	55	37	130	55	2.41573925	1.0719627972973	2.03474564615385	0.702490436363636	2.3135930376879e-05	4.10079447126786e-09	1.3437764527027	1.33225520979021	0	0
E1	boc	CAR_P15907_ST6GAL1	74	37	182	55	2.18665712837838	1.6588475	0.566546098901099	0.249411454545455	2.31752613201806e-05	0.000354483632927872	0.527809628378378	0.317134644355644	0	0
E1	bo34	CAR_P05231_IL6	55	37	130	55	2.45027547727273	1.09862217567568	2.04589770769231	0.716352218181818	2.35507808697343e-05	7.23157531547979e-09	1.35165330159705	1.32954548951049	0	0
E1	bo34	NEU_O95407_TNFRSF6B	55	37	130	55	2.41492431818182	1.44764391891892	1.00604115384615	0.321998181818182	2.35507808697343e-05	7.12638451722297e-07	0.967280399262899	0.684042972027972	0	0
E2	boc	CAR2_P23471_PTPRZ1	85	82	151	125	-0.0264870588235294	0.502196341463415	0.404650331125828	0.776888	2.38249160228647e-05	5.2060566164993e-06	-0.528683400286944	-0.372237668874172	0	0
E2	boc	NEU2_O60662_KLHL41	85	82	151	125	-0.0880788235294118	0.179868292682927	0.0929119205298013	0.1483248	2.45754901537093e-05	0.154370630525061	-0.267947116212339	-0.0554128794701986	0	0
E2	bo34	CAR2_Q6ZMM2_ADAMTSL5	61	82	129	125	0.210434426229508	0.628474390243903	0.378973643410853	0.721228	2.50526157037178e-05	9.73517470773957e-07	-0.418039964014394	-0.342254356589147	0	0
E2	boc	ONC2_Q96RE7_NACC1	85	82	151	125	1.23286941176471	0.746920731707317	1.23504238410596	0.4131632	2.53678174395561e-05	4.53475492329211e-18	0.485948680057389	0.82187918410596	0	0
E1	bo34	CAR_P09467_FBP1	55	37	130	55	-1.43615590151515	-2.42261475225225	-1.74231892307692	-2.001192	2.56853960879542e-05	0.0379230967696973	0.986458850737101	0.258873076923077	0	0
E1	bo34	NEU_P01375_TNF	55	37	130	55	1.80167490909091	1.25724481081081	1.26698732307692	0.778192218181818	2.6181107854636e-05	4.98267449351233e-07	0.544430098280098	0.488795104895105	0	0
E1	bo34	INF_Q9NZC2_TREM2	55	37	130	55	2.46333859090909	1.55548537837838	1.59088689230769	1.02038101818182	2.6181107854636e-05	1.49054760688306e-05	0.907853212530712	0.570505874125874	0	0
E2	boc	ONC2_Q6UW88_EPGN	85	82	151	125	0.613164705882353	0.372648780487805	0.634345695364238	0.2935248	2.69779514393271e-05	1.05769160832641e-13	0.240515925394548	0.340820895364238	0	0
E1	boc	CAR_P09467_FBP1	74	37	182	55	-1.47510778153153	-2.42261475225225	-1.75319631868132	-2.001192	2.77231400003927e-05	0.0468830306275358	0.947506970720721	0.247995681318681	0	0
E1	bo34	NEU_Q02790_FKBP4	55	37	130	55	2.10877038636364	1.55378158108108	2.33375510769231	1.80396461818182	2.80873921084799e-05	4.7738677248497e-08	0.554988805282555	0.529790489510489	0	0
E1	boc	CAR_P01589_IL2RA	74	37	182	55	1.46786585135135	0.886233756756757	0.987930538461538	0.445838472727273	2.81318354609562e-05	3.39174906988514e-08	0.581632094594595	0.542092065734266	0	0
E1	bo34	CAR_Q92692_NECTIN2	55	37	130	55	1.46391159090909	1.02597013513514	1.14459407692308	0.726764181818182	2.90893223336977e-05	9.96486675231389e-08	0.437941455773956	0.417829895104895	0	0
E1	bo34	NEU_Q07011_TNFRSF9	55	37	130	55	1.66413368181818	1.08718056756757	1.03279856923077	0.632508254545455	2.90893223336977e-05	1.68467575093557e-05	0.576953114250614	0.400290314685315	0	0
E2	bo12	INF2_Q9GZN4_PRSS22	24	82	22	125	1.58040833333333	0.82959756097561	1.27081363636364	0.9415296	2.93644015624957e-05	0.0157957212062619	0.750810772357723	0.329284036363636	0	0
E1	boc	NEU_P15311_EZR	74	37	182	55	0.704280594594595	0.371094648648649	0.563389252747253	0.321173418181818	3.0551217577136e-05	0.000165156615087182	0.333185945945946	0.242215834565435	0	0
E2	bo34	INF2_Q9H7Z7_PTGES2	61	82	129	125	1.09202459016393	0.610431707317073	1.53333565891473	0.8238616	3.06647937371352e-05	4.63253041927104e-11	0.481592882846861	0.709474058914729	0	0
E1	bo34	CAR_P15907_ST6GAL1	55	37	130	55	2.22217806818182	1.6588475	0.685464461538462	0.249411454545455	3.11960043144974e-05	5.08188262517367e-06	0.563330568181818	0.436053006993007	0	0
E1	bo34	ONC_Q9ULX7_CA14	55	37	130	55	0.457864090909091	0.920492432432432	-0.0126374615384615	0.286978727272727	3.11960043144974e-05	4.78803047279259e-05	-0.462628341523341	-0.299616188811189	0	0
E1	boc	CAR_P10586_PTPRF	74	37	182	55	1.50365751351351	0.991352108108108	0.792452065934066	0.5082764	3.14007126253526e-05	4.93135660801341e-05	0.512305405405405	0.284175665934066	0	0
E2	bo34	ONC2_Q6UXC1_MAMDC4	61	82	129	125	0.650727868852459	1.40279634146341	-0.123599224806202	0.2669384	3.22203668846711e-05	0.000156444654824949	-0.752068472610956	-0.390537624806202	0	0
E1	boc	NEU_P05231_IL6	74	37	182	55	2.06105374324324	0.846264891891892	1.6777353956044	0.578116981818182	3.22726209074365e-05	1.49775782359329e-07	1.21478885135135	1.09961841378621	0	0
E2	bo12	CAR2_Q13428_TCOF1	24	82	22	125	1.39320833333333	0.269865853658537	1.34693181818182	0.5620792	3.35180722296929e-05	1.36589110202024e-06	1.1233424796748	0.784852618181818	0	0
E2	bo12	NEU2_A6NFN3_RBFOX3	24	82	22	125	2.17021666666667	0.906236585365854	1.89529090909091	0.9145968	3.35180722296929e-05	7.01415002635526e-06	1.26398008130081	0.980694109090909	0	0
E2	bo34	ONC2_Q6UW88_EPGN	61	82	129	125	0.658118032786885	0.372648780487805	0.68154496124031	0.2935248	3.35674472253079e-05	3.0198003009049e-14	0.28546925229908	0.38802016124031	0	0
E2	bo34	INF2_P10909_CLU	61	82	129	125	-0.0931983606557377	0.19875243902439	0.0752542635658915	0.0764864	3.39907536225584e-05	0.838240106598985	-0.291950799680128	-0.00123213643410854	0	0
E1	bo34	NEU_P09104_ENO2	55	37	130	55	2.09886040909091	1.43654645945946	3.07819989230769	2.38806810909091	3.58520326916702e-05	2.4946536427535e-06	0.662313949631449	0.690131783216783	0	0
E1	boc	INF_P43489_TNFRSF4	74	37	182	55	1.5042077027027	1.01140297297297	0.906882252747253	0.668191636363636	3.5995707245531e-05	0.0035398722805837	0.49280472972973	0.238690616383616	0	0
E1	bo34	NEU_P15311_EZR	55	37	130	55	0.698631818181818	0.371094648648649	0.5955166	0.321173418181818	3.71151902014518e-05	7.35028503158688e-06	0.32753716953317	0.274343181818182	0	0
E1	bo34	INF_Q96LC7_SIGLEC10	55	37	130	55	1.54366315909091	1.0510607972973	0.950211753846154	0.709531054545455	3.71151902014518e-05	0.0014445211934577	0.492602361793612	0.240680699300699	0	0
E2	bo34	INF2_P02654_APOC1	61	82	129	125	0.203449180327869	0.602668292682927	0.473912403100775	0.5353288	3.71502008625963e-05	0.211742909399226	-0.399219112355058	-0.0614163968992248	0	0
E1	boc	NEU_Q14126_DSG2	74	37	182	55	2.32916552027027	1.88835217567568	1.19633986813187	0.9241984	3.80068170428475e-05	4.79113606716844e-05	0.440813344594595	0.272141468131868	0	0
E1	bo34	NEU_P40222_TXLNA	55	37	130	55	1.69799704545455	1.02559094594595	3.02665815384615	2.21912745454545	3.84205242026746e-05	1.35355231643817e-06	0.672406099508599	0.807530699300699	0	0
E1	bo34	INF_P01375_TNF	55	37	130	55	1.69463063636364	1.11684227027027	1.17488512307692	0.690984109090909	3.84205242026746e-05	1.0459490448501e-06	0.577788366093366	0.483901013986014	0	0
E1	boc	CAR_P05231_IL6	74	37	182	55	2.29620376351351	1.09862217567568	1.81833618681319	0.716352218181818	3.90519333190062e-05	1.03035182935032e-07	1.19758158783784	1.10198396863137	0	0
E2	boc	ONC2_P21128_ENDOU	85	82	151	125	0.191110588235294	0.570943902439024	0.169576821192053	0.5103712	3.9223221282526e-05	2.8552812772508e-07	-0.37983331420373	-0.340794378807947	0	0
E2	bo34	CAR2_P08575_PTPRC	61	82	129	125	0.30564262295082	0.638146341463415	0.413722480620155	0.5215272	3.9875179555683e-05	0.0260175579925142	-0.332503718512595	-0.107804719379845	0	0
E1	boc	NEU_Q02487_DSC2	74	37	182	55	1.86081037162162	1.36807506756757	1.01275785714286	0.802556545454545	4.01242883786602e-05	0.00691226595488354	0.492735304054054	0.210201311688312	0	0
E1	boc	NEU_P20333_TNFRSF1B	74	37	182	55	1.35952298648649	0.869613864864865	0.762985692307692	0.559115309090909	4.01242883786602e-05	0.0020677030588239	0.489909121621622	0.203870383216783	0	0
E1	boc	INF_P09603_CSF1	74	37	182	55	1.21805897972973	0.764426716216216	0.586126879120879	0.194356981818182	4.01242883786602e-05	2.56396453276017e-06	0.453632263513513	0.391769897302697	0	0
E1	boc	NEU_Q9Y279_VSIG4	74	37	182	55	1.88806014864865	1.14653683783784	1.23646398901099	0.787935309090909	4.12245490882067e-05	1.18791679104199e-05	0.741523310810811	0.44852867992008	0	0
E2	boc	INF2_P00746_CFD	85	82	151	125	0.115349411764706	0.351551219512195	0.221027814569536	0.311188	4.20346246768525e-05	0.0236587668932063	-0.236201807747489	-0.0901601854304636	0	0
E2	boc	INF2_P0C862_C1QTNF9	85	82	151	125	1.52342941176471	1.92716951219512	0.923139072847682	0.9402224	4.20351034836976e-05	0.425520647012426	-0.403740100430416	-0.0170833271523179	0	0
E1	bo12	NEU_Q8WUW1_BRK1	19	37	52	55	2.76056782894737	0.981898581081081	1.68431884615385	0.879954363636364	4.20588919223957e-05	0.000138144372060519	1.77866924786629	0.804364482517482	0	0
E1	bo34	CAR_P10586_PTPRF	55	37	130	55	1.52441581818182	0.991352108108108	0.871212553846154	0.5082764	4.26030058750696e-05	9.69095298105101e-07	0.53306371007371	0.362936153846154	0	0
E2	boc	INF2_P16233_PNLIP	85	82	151	125	-0.0627788235294118	0.534420731707317	0.223814569536424	0.3401952	4.26193876080594e-05	0.070822266600047	-0.597199555236729	-0.116380630463576	0	0
E2	boc	CAR2_P54687_BCAT1	85	82	151	125	1.12278	0.602592682926829	1.0621	0.278068	4.3812641912427e-05	1.01125829818659e-18	0.520187317073171	0.784032	0	0
E1	bo34	INF_P12872_MLN	55	37	130	55	2.87195095454545	1.86280840540541	2.25538603076923	1.73019770909091	4.40906630115221e-05	0.00579688535562578	1.00914254914005	0.525188321678322	0	0
E2	boc	CAR2_P08575_PTPRC	85	82	151	125	0.350958823529412	0.638146341463415	0.423988741721854	0.5215272	4.44203318440507e-05	0.0364892834555635	-0.287187517934003	-0.0975384582781457	0	0
E1	boc	NEU_P40222_TXLNA	74	37	182	55	1.66107641891892	1.02559094594595	2.83159604395604	2.21912745454545	4.46996627817545e-05	7.77835998527836e-05	0.635485472972973	0.61246858941059	0	0
E1	boc	ONC_P05231_IL6	74	37	182	55	2.25531769594595	1.0719627972973	1.79984154945055	0.702490436363636	4.53034620656425e-05	7.05602700262285e-08	1.18335489864865	1.09735111308691	0	0
E2	boc	INF2_Q04756_HGFAC	85	82	151	125	0.212562352941176	0.4941	0.391324503311258	0.3765528	4.62933007653427e-05	0.483976368302986	-0.281537647058824	0.0147717033112583	0	0
E2	boc	ONC2_Q9UMS0_NFU1	85	82	151	125	1.62828	0.920473170731707	3.87911920529801	2.6983416	4.6934093361532e-05	3.91730758055897e-12	0.707806829268293	1.18077760529801	0	0
E1	boc	NEU_P35442_THBS2	74	37	182	55	1.54480802702703	1.07258572972973	0.872665241758242	0.594586327272727	4.7168855268466e-05	6.32078779075032e-05	0.472222297297297	0.278078914485514	0	0
E2	bo34	NEU2_Q5VV43_KIAA0319	61	82	129	125	0.534995081967213	0.969414634146341	0.398814728682171	0.377284	4.75445107542881e-05	0.740975910700634	-0.434419552179128	0.0215307286821705	0	0
E2	boc	CAR2_Q96ID5_IGSF21	85	82	151	125	0.375514117647059	0.685960975609756	0.392141059602649	0.7565064	4.82409951891605e-05	1.96681351277582e-07	-0.310446857962697	-0.364365340397351	0	0
E2	bo34	CAR2_Q9Y2Y8_PRG3	61	82	129	125	0.471426229508197	1.0194487804878	0.903220930232558	1.0512232	4.83839556037197e-05	0.0314259252933542	-0.548022550979608	-0.148002269767442	0	0
E1	boc	NEU_O95407_TNFRSF6B	74	37	182	55	2.29500912162162	1.44764391891892	0.845215934065934	0.321998181818182	4.84514241901582e-05	8.2279245670247e-05	0.847365202702703	0.523217752247752	0	0
E1	boc	INF_Q96LC7_SIGLEC10	74	37	182	55	1.47764069594595	1.0510607972973	0.93040689010989	0.709531054545455	4.84514241901582e-05	0.00236630215415726	0.426579898648649	0.220875835564436	0	0
E1	bo34	ONC_P35637_FUS	55	37	130	55	0.414184181818182	0.0390676216216217	0.574351446153846	0.0415985090909091	4.91387603369948e-05	1.85617137466593e-08	0.37511656019656	0.532752937062937	0	0
E2	bo12	INF2_O60437_PPL	24	82	22	125	1.38683333333333	0.627515853658537	1.33417727272727	0.7155248	4.95886646707663e-05	1.81166102081859e-05	0.759317479674797	0.618652472727273	0	0
E1	boc	CAR_Q8WVQ1_CANT1	74	37	182	55	1.64071247297297	1.35554591891892	0.770939879120879	0.559459381818182	4.97670086924105e-05	7.66959650597118e-05	0.285166554054054	0.211480497302697	0	0
E1	bo34	NEU_P52823_STC1	55	37	130	55	1.37361881818182	0.719087675675676	1.12434912307692	0.618068109090909	5.05486184443687e-05	8.58120197854398e-05	0.654531142506142	0.506281013986014	0	0
E1	bo34	NEU_Q6P4E1_GOLM2	55	37	130	55	1.29026168181818	0.881814243243243	0.947723753846154	0.6094176	5.05486184443687e-05	1.70278888177224e-08	0.408447438574939	0.338306153846154	0	0
E2	bo34	CAR2_Q9NRR1_CYTL1	61	82	129	125	-0.0565327868852459	0.398471951219512	0.51334496124031	0.5823152	5.0987404343691e-05	0.803039322436946	-0.455004738104758	-0.06897023875969	0	0
E1	bo34	CAR_P01589_IL2RA	55	37	130	55	1.4819095	0.886233756756757	1.12272158461538	0.445838472727273	5.22979002041271e-05	5.99225563402074e-11	0.595675743243243	0.676883111888112	0	0
E1	bo34	NEU_Q9H477_RBKS	55	37	130	55	2.11197947727273	1.52111374324324	1.65644710769231	1.27290843636364	5.22979002041271e-05	9.90050756337889e-05	0.590865734029484	0.383538671328671	0	0
E1	boc	NEU_P09104_ENO2	74	37	182	55	2.07450828378378	1.43654645945946	2.87889476923077	2.38806810909091	5.25004305401829e-05	0.000314252762198161	0.637961824324324	0.49082666013986	0	0
E1	boc	NEU_Q6P4E1_GOLM2	74	37	182	55	1.24553552702703	0.881814243243243	0.858775186813187	0.6094176	5.39199158115069e-05	7.77726372236954e-07	0.363721283783784	0.249357586813187	0	0
E1	boc	ONC_P48307_TFPI2	74	37	182	55	1.11624055405405	0.56880845945946	0.917661516483516	0.444618945454545	5.39199158115069e-05	4.18490151136759e-06	0.547432094594595	0.473042571028971	0	0
E1	bo34	INF_Q03405_PLAUR	55	37	130	55	2.18592697727273	1.71901090540541	1.24454541538462	0.807924436363636	5.41044441902731e-05	6.35661805599499e-08	0.466916071867322	0.436620979020979	0	0
E2	boc	NEU2_Q92599_SEPTIN8	85	82	151	125	1.60372588235294	1.13315	2.1120238410596	1.3942952	5.45608628336392e-05	1.41800230611261e-18	0.470575882352941	0.717728641059603	0	0
E2	boc	INF2_Q02952_AKAP12	85	82	151	125	0.214489411764706	0.474662195121951	-0.086194701986755	-0.026968	5.68307489057859e-05	0.0531902388469421	-0.260172783357245	-0.059226701986755	0	0
E2	bo34	CAR2_Q6YN16_HSDL2	61	82	129	125	0.0464098360655738	0.537003658536585	0.412563565891473	0.4498368	5.70888337839241e-05	0.733889052151365	-0.490593822471012	-0.0372732341085272	0	0
E1	bo34	ONC_P48307_TFPI2	55	37	130	55	1.20063968181818	0.56880845945946	1.03224478461538	0.444618945454545	5.78963932893225e-05	6.14685737912241e-08	0.631831222358722	0.587625839160839	0	0
E2	bo34	NEU2_P51687_SUOX	61	82	129	125	1.02484262295082	0.454582926829268	1.09036279069767	0.63878	5.91029186438748e-05	9.36151803739084e-07	0.570259696121551	0.451582790697674	0	0
E1	bo34	ONC_Q96NB1_CEP20	55	37	130	55	1.24325729292929	0.69410848048048	1.58770218461538	0.939014981818182	5.98776121651348e-05	6.75359769269729e-06	0.549148812448812	0.648687202797203	0	0
E1	bo34	INF_Q8NFT8_DNER	55	37	130	55	-0.136414454545455	0.274871675675676	-0.707019323076923	-0.312794218181818	5.98854613172478e-05	3.15259312438812e-07	-0.41128613022113	-0.394225104895105	0	0
E1	boc	CAR_P14543_NID1	74	37	182	55	2.39912333783784	1.91674056756757	0.980883197802198	0.671596072727273	5.99697801588825e-05	7.05538231239878e-06	0.482382770270271	0.309287125074925	0	0
E1	boc	INF_P80162_CXCL6	74	37	182	55	3.00497641891892	2.49839094594595	1.59810126373626	1.27249654545455	6.15797258780314e-05	0.00233127058815963	0.506585472972973	0.325604718281718	0	0
E1	bo34	INF_P05231_IL6	55	37	130	55	2.40537858333334	1.10293894144144	2.05793269230769	0.740117272727273	6.19391199802027e-05	6.14685737912241e-08	1.30243964189189	1.31781541958042	0	0
E2	bo34	INF2_P16233_PNLIP	61	82	129	125	-0.0735672131147541	0.534420731707317	0.148282945736434	0.3401952	6.27896119359758e-05	0.0168116056876879	-0.607987944822071	-0.191912254263566	0	0
E1	boc	ONC_P49788_RARRES1	74	37	182	55	0.891783135135135	0.548179081081081	0.751200230769231	0.522820618181818	6.32005444186556e-05	7.10181551265279e-05	0.343604054054054	0.228379612587413	0	0
E1	boc	ONC_Q496F6_CD300E	74	37	182	55	1.66342930405405	1.12870514864865	0.893026516483516	0.601320945454546	6.32305329405849e-05	0.00463719094531874	0.534724155405405	0.291705571028971	0	0
E2	bo34	CAR2_Q96ID5_IGSF21	61	82	129	125	0.31652131147541	0.685960975609756	0.337833333333333	0.7565064	6.38819784508504e-05	4.640972749015e-09	-0.369439664134346	-0.418673066666667	0	0
E1	bo12	CAR_P55285_CDH6	19	37	52	55	1.77213163157895	1.11252427027027	0.533327	0.431195127272727	6.51015700036508e-05	0.19589233856935	0.659607361308677	0.102131872727273	0	0
E1	bo34	INF_O94992_HEXIM1	55	37	130	55	1.47887086363636	0.868758351351351	2.87075035384615	2.20985465454545	6.62481162538196e-05	2.84047377824044e-05	0.610112512285012	0.660895699300699	0	0
E1	bo34	INF_P09603_CSF1	55	37	130	55	1.25855084090909	0.764426716216216	0.671874569230769	0.194356981818182	6.62481162538196e-05	3.46785343763366e-07	0.494124124692875	0.477517587412587	0	0
E2	bo34	INF2_Q7Z5L3_C1QL2	61	82	129	125	0.69334262295082	1.11881219512195	0.432243410852713	0.7967216	6.72668626280192e-05	3.13115638568953e-06	-0.425469572171131	-0.364478189147287	0	0
E2	bo34	CAR2_P30046_DDT	61	82	129	125	0.778409836065574	0.286708536585366	1.74046744186047	1.2177664	6.90169518231473e-05	1.28692617076934e-11	0.491701299480208	0.522701041860465	0	0
E1	bo34	CAR_Q12864_CDH17	55	37	130	55	-0.0854487954545455	0.737373148648649	-0.754255876923077	-0.130990981818182	6.96599294699542e-05	2.0890572242381e-06	-0.822821944103194	-0.623264895104895	0	0
E1	boc	NEU_Q02790_FKBP4	74	37	182	55	2.06105641216216	1.55378158108108	2.19059836263736	1.80396461818182	7.02621133972344e-05	1.30303452327893e-05	0.507274831081081	0.386633744455545	0	0
E1	boc	INF_O00300_TNFRSF11B	74	37	182	55	1.44129522972973	1.02394218918919	0.802419571428571	0.538594072727273	7.11887540217494e-05	0.000742953718261757	0.417353040540541	0.263825498701299	0	0
E2	bo34	CAR2_P55000_SLURP1	61	82	129	125	0.0390754098360656	0.422682926829268	0.38624496124031	0.4642176	7.14317782407608e-05	0.812302030755518	-0.383607516993203	-0.07797263875969	0	0
E2	boc	INF2_P08697_SERPINF2	85	82	151	125	-0.200421176470588	-0.0655878048780488	0.199765562913907	0.250992	7.15247960641212e-05	0.00352446161446778	-0.134833371592539	-0.0512264370860927	0	0
E2	boc	INF2_P08185_SERPINA6	85	82	151	125	0.298429411764706	0.506989024390244	0.443150993377483	0.4628856	7.24929464058885e-05	0.736624914520581	-0.208559612625538	-0.0197346066225166	0	0
E2	boc	CAR2_P55809_OXCT1	85	82	151	125	1.72102941176471	1.01041707317073	3.19190794701987	2.1779176	7.24937237091883e-05	2.48646233683503e-13	0.710612338593974	1.01399034701987	0	0
E1	bo34	ONC_Q9UKR3_KLK13	55	37	130	55	2.14693281818182	1.43752491891892	1.70855244615385	1.52003632727273	7.3246933668128e-05	0.151044878202156	0.709407899262899	0.188516118881119	0	0
E2	bo34	INF2_P10643_C7	61	82	129	125	0.388065573770492	0.771365853658537	0.713405426356589	0.6654184	7.32916616911387e-05	0.0657878004386419	-0.383300279888045	0.0479870263565891	0	0
E2	boc	CAR2_Q6UWP8_SBSN	85	82	151	125	0.530641176470588	0.843319512195122	0.99516357615894	1.0310856	7.39664617495246e-05	0.391598463199255	-0.312678335724534	-0.0359220238410596	0	0
E1	boc	CAR_P01375_TNF	74	37	182	55	1.58447327702703	1.11826736486486	1.02686956043956	0.653174	7.40493447952887e-05	5.02702149281598e-05	0.466205912162162	0.373695560439561	0	0
E2	bo34	CAR2_Q96EM0_L3HYPDH	61	82	129	125	1.35162295081967	0.706710975609756	2.56780697674419	1.7512944	7.45560807158478e-05	5.47505712931006e-11	0.644911975209916	0.816512576744186	0	0
E2	boc	CAR2_Q96DC8_ECHDC3	85	82	151	125	0.567984705882353	-0.228107317073171	0.883434437086093	0.1460936	7.54706906619125e-05	1.30462283210036e-07	0.796092022955524	0.737340837086093	0	0
E2	bo34	ONC2_Q15599_SLC9A3R2	61	82	129	125	0.456896721311475	0.00409634146341465	0.267171317829457	-0.1467328	7.64901525884451e-05	2.37009865995612e-07	0.452800379848061	0.413904117829457	0	0
E2	bo34	ONC2_Q9HC56_PCDH9	61	82	129	125	0.875401639344262	1.24047926829268	0.54188992248062	0.7329872	7.71470627649614e-05	0.000349524010778434	-0.365077628948421	-0.19109727751938	0	0
E1	bo34	INF_P22466_GAL	55	37	130	55	0.199262704545455	0.858688635135135	-0.422813476923077	-0.174094036363636	7.82902959623453e-05	0.0731636563323176	-0.659425930589681	-0.248719440559441	0	0
E1	bo34	ONC_Q14241_ELOA	55	37	130	55	1.85725615909091	1.12567906756757	0.402367476923077	-0.371311963636364	7.82952733753556e-05	4.70520474218636e-11	0.731577091523341	0.773679440559441	0	0
E2	boc	INF2_P12821_ACE	85	82	151	125	0.0407117647058824	0.344780487804878	0.0711509933774834	0.3241176	7.856300457858e-05	1.36911445119778e-05	-0.304068723098996	-0.252966606622517	0	0
E2	boc	ONC2_Q2WEN9_CEACAM16	85	82	151	125	-0.491298823529412	0.189457317073171	-0.502522516556291	0.28596	7.96201258498298e-05	2.39847823494369e-10	-0.680756140602582	-0.788482516556291	0	0
E1	boc	NEU_P14778_IL1R1	74	37	182	55	1.1211659527027	0.83346477027027	0.659057571428571	0.444783745454545	8.00939691226377e-05	1.24174208625824e-06	0.287701182432432	0.214273825974026	0	0
E1	bo34	NEU_P19438_TNFRSF1A	55	37	130	55	1.53467281818182	1.06499464864865	0.959643753846154	0.599245781818182	8.09360017847877e-05	6.51919610843106e-06	0.46967816953317	0.360397972027972	0	0
E2	boc	INF2_P10909_CLU	85	82	151	125	-0.0425235294117647	0.19875243902439	0.0991483443708609	0.0764864	8.51096084245918e-05	0.331119552350456	-0.241275968436155	0.0226619443708609	0	0
E1	boc	CAR_P01033_TIMP1	74	37	182	55	2.35723526351351	1.86911009459459	1.14509979120879	0.774239527272727	8.66029634034565e-05	1.9019496952785e-06	0.488125168918919	0.370860263936064	0	0
E1	bo34	ONC_P10606_COX5B	55	37	130	55	-0.703455818181818	-1.05388232432432	0.819835738461538	0.152580109090909	8.74624929990432e-05	5.5140273810093e-05	0.350426506142506	0.667255629370629	0	0
E1	boc	CAR_P19971_TYMP	74	37	182	55	1.15204501351351	0.494858189189189	1.30548283516484	1.00591912727273	8.77321093823207e-05	0.0147493892693087	0.657186824324324	0.299563707892108	0	0
E1	bo34	INF_Q04637_EIF4G1	55	37	130	55	2.88097127272727	1.87758210810811	3.66679516923077	2.56358530909091	8.79248345014735e-05	7.69815908652728e-07	1.00338916461916	1.10320986013986	0	0
E2	boc	NEU2_Q8N967_LRTM2	85	82	151	125	0.258544705882353	0.48530243902439	0.220546357615894	0.3745384	8.79861839661106e-05	0.00243359372157983	-0.226757733142037	-0.153992042384106	0	0
E1	boc	INF_P05231_IL6	74	37	182	55	2.26405230855856	1.10293894144144	1.8459282967033	0.740117272727273	8.88814994486137e-05	3.51535190520628e-07	1.16111336711712	1.10581102397602	0	0
E1	bo34	CAR_P01375_TNF	55	37	130	55	1.61696147727273	1.11826736486486	1.15650207692308	0.653174	8.93949630149816e-05	1.38455413747359e-07	0.498694112407862	0.503328076923077	0	0
E1	boc	NEU_P23280_CA6	74	37	182	55	-0.482712662162162	0.289832945945946	-0.957662648351648	-0.322334618181818	9.12165864297815e-05	1.68130845718816e-05	-0.772545608108108	-0.63532803016983	0	0
E1	boc	NEU_P20827_EFNA1	74	37	182	55	1.47205905405405	1.06689081081081	0.891141593406593	0.699777090909091	9.12165864297815e-05	0.00165850337142754	0.405168243243243	0.191364502497502	0	0
E2	boc	INF2_Q8NDA2_HMCN2	85	82	151	125	-1.32968941176471	-0.798356097560976	-1.57975761589404	-1.362308	9.21712979808e-05	0.00531055866246965	-0.53133331420373	-0.21744961589404	0	0
E1	bo34	NEU_P01258_CALCA	55	37	130	55	0.995609568181818	0.338800013513513	0.704613630769231	0.248779854545455	9.23935998906728e-05	0.000340823759620002	0.656809554668305	0.455833776223776	0	0
E1	bo34	NEU_Q14126_DSG2	55	37	130	55	2.35371138636364	1.88835217567568	1.29349263076923	0.9241984	9.23935998906728e-05	9.25641533511222e-07	0.465359210687961	0.369294230769231	0	0
E1	bo34	NEU_Q06830_PRDX1	55	37	130	55	0.993267159090909	0.50332695945946	1.77747338461538	1.44041890909091	9.54870600127043e-05	0.000261013851968425	0.48994019963145	0.337054475524476	0	0
E1	boc	NEU_Q9BZM5_ULBP2	74	37	182	55	1.84628161486486	1.32891928378378	1.07637825274725	0.749084254545455	9.60616806517283e-05	0.000592697419143726	0.517362331081081	0.327293998201798	0	0
E2	bo12	INF2_Q9UI42_CPA4	24	82	22	125	1.31442916666667	0.601282926829268	0.914095454545454	0.5869712	9.80915196894244e-05	0.102744615441266	0.713146239837398	0.327124254545454	0	0
E1	boc	ONC_Q15303_ERBB4	74	37	182	55	1.52378514864865	0.887050351351351	0.708636791208791	0.380646218181818	9.85743918327189e-05	0.0025963488670042	0.636734797297297	0.327990573026973	0	0
E1	bo12	ONC_Q13421_MSLN	19	37	52	55	2.06674028947368	1.01972348648649	0.6355185	0.618102654545455	9.93373109756286e-05	0.854113158672733	1.0470168029872	0.0174158454545454	0	0
E1	bo12	ONC_P09758_TACSTD2	19	37	52	55	2.03025859210526	1.03420536486486	0.735532269230769	0.482231345454545	9.93373109756286e-05	0.0151929926668189	0.996053227240399	0.253300923776224	0	0
E1	bo34	ONC_Q96I15_SCLY	55	37	130	55	1.36395736363636	0.671300054054054	0.787206446153846	0.354254872727273	0.000101969710344345	0.000168326186250988	0.69265730958231	0.432951573426573	0	0
E2	bo34	CAR2_P32971_TNFSF8	61	82	129	125	0.323908196721311	0.725814634146342	0.55171007751938	0.651576	0.000102876368818656	0.0612796176504165	-0.40190643742503	-0.0998659224806202	0	0
E2	boc	INF2_P02654_APOC1	85	82	151	125	0.283957647058824	0.602668292682927	0.483664238410596	0.5353288	0.000103807474703892	0.268753744169443	-0.318710645624103	-0.051664561589404	0	0
E2	boc	NEU2_Q15398_DLGAP5	85	82	151	125	0.451894117647059	0.236585365853659	0.751417218543046	0.4276712	0.000106209658728286	2.29021219282985e-10	0.2153087517934	0.323746018543046	0	0
E2	bo34	NEU2_A8MVW5_HEPACAM2	61	82	129	125	0.390203278688525	0.884153658536585	0.512520930232558	0.8730792	0.000106387413890758	4.71682537771242e-05	-0.493950379848061	-0.360558269767442	0	0
E1	boc	ONC_Q8TE58_ADAMTS15	74	37	182	55	2.08391882432432	1.46239213513514	3.23138559340659	2.81080374545455	0.000106490013186659	0.000238824412228531	0.621526689189189	0.420581847952048	0	0
E1	bo12	ONC_Q8WXI7_MUC16	19	37	52	55	3.45483453947368	2.17299087837838	2.67316538461538	2.13501181818182	0.000107917960154006	0.000101444641747877	1.28184366109531	0.538153566433566	0	0
E2	bo34	INF2_P00742_F10	61	82	129	125	-0.138913114754098	0.155443902439024	0.145761240310078	0.2520704	0.000108185048177773	0.00163662015429983	-0.294357017193123	-0.106309159689922	0	0
E1	bo34	ONC_Q15427_SF3B4	55	37	130	55	1.12707536363636	0.539544	2.19243063076923	1.38941458181818	0.000108866202363697	4.66620965770189e-05	0.587531363636364	0.803016048951049	0	0
E1	bo34	CAR_P01033_TIMP1	55	37	130	55	2.39274106818182	1.86911009459459	1.27655603076923	0.774239527272727	0.000112477262241449	4.74021206219406e-09	0.523630973587223	0.502316503496503	0	0
E1	bo34	ONC_P06756_ITGAV	55	37	130	55	-0.177794431818182	0.00262087837837838	-0.0280696923076923	0.149978	0.000112477262241449	0.000460889473664863	-0.18041531019656	-0.178047692307692	0	0
E2	boc	INF2_P00742_F10	85	82	151	125	-0.102095294117647	0.155443902439024	0.179660927152318	0.2520704	0.000113802157785605	0.0209949695737756	-0.257539196556671	-0.0724094728476821	0	0
E1	boc	ONC_O43464_HTRA2	74	37	182	55	1.13344878378378	0.603642702702703	1.58033412087912	1.28315218181818	0.000115002741584793	0.00361702088188171	0.529806081081081	0.297181939060939	0	0
E2	bo34	CAR2_Q9P2J2_IGSF9	61	82	129	125	0.736204918032787	0.0474292682926829	0.774146511627907	-0.139836	0.000115666183814168	1.01765039576181e-10	0.688775649740104	0.913982511627907	0	0
E2	bo34	INF2_A6NC86_PINLYP	61	82	129	125	-0.776659016393443	-0.200863414634146	-0.70547984496124	-0.2066672	0.000115666183814168	7.46832469875882e-08	-0.575795601759296	-0.49881264496124	0	0
E1	bo12	NEU_P30519_HMOX2	19	37	52	55	1.49365547368421	0.517751135135135	0.515283	0.421197781818182	0.0001171759883447	0.149038823498193	0.975904338549075	0.0940852181818183	0	0
E1	boc	NEU_Q9H477_RBKS	74	37	182	55	2.03656289864865	1.52111374324324	1.55225512087912	1.27290843636364	0.000121030162831839	0.00157766082169555	0.515449155405405	0.279346684515485	0	0
E1	bo34	CAR_Q8WVQ1_CANT1	55	37	130	55	1.64272904545455	1.35554591891892	0.826250046153846	0.559459381818182	0.000124000277010706	2.13600838603138e-06	0.287183126535627	0.266790664335664	0	0
E2	boc	ONC2_Q5VX71_SUSD4	85	82	151	125	1.23886705882353	0.741968292682927	1.35814503311258	0.7465568	0.00012667768848145	6.11307763892788e-10	0.496898766140602	0.611588233112583	0	0
E2	bo34	CAR2_P47972_NPTX2	61	82	129	125	0.38344262295082	0.792351219512195	0.679896124031008	0.6750672	0.000127806188111057	0.753917537681257	-0.408908596561375	0.00482892403100776	0	0
E2	boc	ONC2_Q9UKM9_RALY	85	82	151	125	1.95097647058824	1.45908780487805	1.14020066225166	0.5677456	0.000128797427229213	1.69372140190545e-10	0.491888665710186	0.572455062251656	0	0
E1	bo34	INF_O00300_TNFRSF11B	55	37	130	55	1.44755231818182	1.02394218918919	0.857517569230769	0.538594072727273	0.00013016292296805	7.61831194041179e-05	0.423610128992629	0.318923496503496	0	0
E1	boc	CAR_P19022_CDH2	74	37	182	55	2.07654329054054	1.65400798648649	1.25100871428571	0.881439490909091	0.000130632313197345	0.000141021115142433	0.422535304054054	0.369569223376623	0	0
E2	boc	INF2_P12955_PEPD	85	82	151	125	0.0575729411764706	0.357706097560976	0.257527814569536	0.3595544	0.000132215395798902	0.0121919982338017	-0.300133156384505	-0.102026585430464	0	0
E1	bo34	ONC_Q496F6_CD300E	55	37	130	55	1.66311138636364	1.12870514864865	0.960376015384615	0.601320945454546	0.0001322910358983	0.00054227292590393	0.534406237714988	0.35905506993007	0	0
E1	boc	CAR_Q9Y5C1_ANGPTL3	74	37	182	55	1.62855364189189	1.20922577027027	0.970359736263736	0.748781709090909	0.000133989465863578	0.000246277364642804	0.419327871621622	0.221578027172827	0	0
E1	bo34	CAR_Q96KN2_CNDP1	55	37	130	55	3.48423165909091	3.8598017972973	0.918060969230769	1.47390610909091	0.0001366296814532	4.67984490269348e-07	-0.375570138206388	-0.55584513986014	0	0
E1	bo34	NEU_P20333_TNFRSF1B	55	37	130	55	1.3521915	0.869613864864865	0.841455938461538	0.559115309090909	0.0001366296814532	7.19891060231744e-05	0.482577635135135	0.282340629370629	0	0
E2	bo34	NEU2_Q86YD3_TMEM25	61	82	129	125	-0.794316393442623	-0.459406097560976	-0.567068992248062	-0.3830968	0.000138834297985347	0.000941933117546064	-0.334910295881647	-0.183972192248062	0	0
E2	boc	INF2_P01008_SERPINC1	85	82	151	125	0.201697647058824	0.382156097560976	0.313467549668874	0.3201136	0.000139252374309568	0.798511047776618	-0.180458450502152	-0.00664605033112581	0	0
E2	boc	NEU2_P09455_RBP1	85	82	151	125	1.36224941176471	0.766478048780488	1.54280993377483	0.6933032	0.000141801539137083	1.30631728180873e-12	0.595771362984218	0.849506733774834	0	0
E2	bo34	INF2_P14091_CTSE	61	82	129	125	0.235477049180328	0.590746341463415	0.732822480620155	0.9661968	0.000142310781417135	0.00258992004252223	-0.355269292283087	-0.233374319379845	0	0
E2	bo34	INF2_P55083_MFAP4	61	82	129	125	0.251381967213115	0.595462195121951	0.496100775193798	0.5301624	0.000143490728784742	0.592262540945414	-0.344080227908836	-0.0340616248062016	0	0
E2	bo34	ONC2_O00203_AP3B1	61	82	129	125	1.88933442622951	1.27345975609756	2.56502558139535	1.6133704	0.000143490728784742	2.95879071557543e-13	0.615874670131947	0.951655181395349	0	0
E2	bo34	CAR2_P54687_BCAT1	61	82	129	125	1.1379737704918	0.602592682926829	1.14445581395349	0.278068	0.00014587372442651	1.53590340070337e-19	0.535381087564974	0.866387813953488	0	0
E2	bo34	CAR2_Q9H2X3_CLEC4M	61	82	129	125	0.216859016393443	0.624525609756098	0.711042635658915	0.6746496	0.00014587372442651	0.40978761162995	-0.407666593362655	0.0363930356589147	0	0
E2	boc	NEU2_O75146_HIP1R	85	82	151	125	1.98586235294118	1.49905609756098	1.90376092715232	0.8858688	0.00014759473258249	1.35566572633782e-19	0.486806255380201	1.01789212715232	0	0
E1	boc	NEU_P52798_EFNA4	74	37	182	55	1.90082574324324	1.46740851351351	0.837063351648352	0.608423818181818	0.000148248187605914	0.0015959910047063	0.43341722972973	0.228639533466534	0	0
E2	bo34	NEU2_P32455_GBP1	61	82	129	125	1.38136557377049	0.545769512195122	1.46528217054264	0.5442528	0.000148293949351812	1.22169845687061e-09	0.83559606157537	0.921029370542636	0	0
E1	bo12	NEU_P06734_FCER2	19	37	52	55	1.44829611842105	0.686538445945946	0.4669275	0.366751636363636	0.000149511157115011	0.398351645723117	0.761757672475107	0.100175863636364	0	0
E1	bo34	NEU_Q15633_TARBP2	55	37	130	55	1.89354591735537	1.24059699262899	2.03785956923077	1.3293688	0.00015046380984257	2.531671546264e-06	0.652948924726379	0.708490769230769	0	0
E1	boc	NEU_Q9NSK7_C19orf12	74	37	182	55	1.95844458108108	1.09220505405405	0.743064032967033	0.2825256	0.000152029803088564	0.000109185182068043	0.866239527027027	0.460538432967033	0	0
E1	boc	INF_Q8NHJ6_LILRB4	74	37	182	55	2.17277808783784	1.46517082432432	2.2852740989011	1.99498130909091	0.000152029803088564	0.00441440801329255	0.707607263513514	0.29029278981019	0	0
E1	boc	INF_O94992_HEXIM1	74	37	182	55	1.43276544594595	0.868758351351351	2.65344081318681	2.20985465454545	0.000152029803088564	0.0016970842227779	0.564007094594595	0.443586158641359	0	0
E2	bo12	ONC2_Q9BRQ6_CHCHD6	24	82	22	125	1.30495833333333	0.539801219512195	1.11051363636364	0.486164	0.000153217781494939	5.16794488465502e-07	0.765157113821138	0.624349636363636	0	0
E2	bo34	INF2_P08185_SERPINA6	61	82	129	125	0.279345901639344	0.506989024390244	0.446628682170543	0.4628856	0.000153245863086336	0.721701102147817	-0.2276431227509	-0.0162569178294574	0	0
E1	bo34	INF_Q8N8S7_ENAH	55	37	130	55	2.30276418181818	1.56216491891892	1.59564836923077	1.10262669090909	0.00015536103141894	8.58120197854398e-05	0.740599262899263	0.493021678321678	0	0
E1	bo34	INF_P30044_PRDX5	55	37	130	55	0.864071977272727	0.297787121621622	1.50576718461538	1.06896134545455	0.00015536103141894	0.0014074673730459	0.566284855651106	0.436805839160839	0	0
E1	boc	INF_P29460_IL12B	74	37	182	55	1.23011564189189	0.743001283783784	0.67240532967033	0.548687090909091	0.000155902090984112	0.135869166248328	0.487114358108108	0.123718238761239	0	0
E2	bo34	INF2_P01008_SERPINC1	61	82	129	125	0.179655737704918	0.382156097560976	0.309695348837209	0.3201136	0.000157060896243975	0.756514224866174	-0.202500359856058	-0.0104182511627907	0	0
E1	bo34	NEU_Q06323_PSME1	55	37	130	55	1.23890722727273	0.758457	1.69013535384615	1.26047465454545	0.000160407990776647	1.64318157381812e-07	0.480450227272727	0.429660699300699	0	0
E2	boc	INF2_Q9H7Z7_PTGES2	85	82	151	125	1.01748352941176	0.610431707317073	1.47579933774834	0.8238616	0.000160954596985049	2.15150692229139e-10	0.407051822094692	0.651937737748344	0	0
E1	bo12	INF_P05412_JUN	19	37	52	55	1.36995994736842	0.638543027027027	0.623748576923077	0.4848156	0.000161395593062173	0.0715700833955521	0.731416920341394	0.138932976923077	0	0
E1	bo12	ONC_Q9UBX7_KLK11	19	37	52	55	1.66726231578947	1.04337924324324	0.718545884615385	0.580795236363636	0.000161991190066963	0.111967006531319	0.62388307254623	0.137750648251748	0	0
E1	boc	ONC_P01375_TNF	74	37	182	55	1.41542910810811	0.99650545945946	0.944471340659341	0.592871236363636	0.000163926800631624	0.000114849697405449	0.418923648648649	0.351600104295704	0	0
E2	boc	NEU2_Q9P2M7_CGN	85	82	151	125	1.00062	0.628096341463415	0.873232450331126	0.5282208	0.00016446840313503	6.76791615445118e-07	0.372523658536585	0.345011650331126	0	0
E1	boc	ONC_Q9NS15_LTBP3	74	37	182	55	1.53896512837838	0.980279824324324	0.966962483516484	0.664825345454546	0.00016808338389245	0.000194006096397603	0.558685304054054	0.302137138061938	0	0
E1	bo34	INF_P43489_TNFRSF4	55	37	130	55	1.47817590909091	1.01140297297297	1.00349838461538	0.668191636363636	0.000170968227079881	0.000189732971792094	0.466772936117936	0.335306748251748	0	0
E2	bo34	NEU2_O60220_TIMM8A	61	82	129	125	0.667209836065574	0.34089756097561	1.2997519379845	0.7453648	0.000171618274747986	1.44057093232361e-09	0.326312275089964	0.554387137984496	0	0
E2	boc	INF2_P22455_FGFR4	85	82	151	125	0.154267058823529	0.632153658536585	0.238715231788079	0.293576	0.000172191455077061	0.684174983253372	-0.477886599713056	-0.0548607682119205	0	0
E1	bo12	ONC_Q15303_ERBB4	19	37	52	55	1.59835886842105	0.887050351351351	0.4329495	0.380646218181818	0.000175421130552136	0.257934794711997	0.711308517069701	0.0523032818181818	0	0
E1	boc	INF_P30044_PRDX5	74	37	182	55	0.814350128378378	0.297787121621622	1.34686435164835	1.06896134545455	0.000176695728460612	0.0299871884256888	0.516563006756757	0.277903006193806	0	0
E2	bo34	INF2_Q9ULI3_HEG1	61	82	129	125	0.222	0.535737804878049	0.437013178294574	0.4305792	0.00017753070386419	0.766928737117141	-0.313737804878049	0.00643397829457365	0	0
E2	bo34	NEU2_O60235_TMPRSS11D	61	82	129	125	0.215334426229508	0.582562195121951	0.43843488372093	0.5492632	0.000180441925953179	0.0412060502994335	-0.367227768892443	-0.11082831627907	0	0
E1	boc	ONC_P29317_EPHA2	74	37	182	55	1.59251868918919	1.18692781081081	0.774634989010989	0.498043381818182	0.00018115590837904	0.000493407271115304	0.405590878378378	0.276591607192807	0	0
E2	bo34	INF2_Q6UXZ4_UNC5D	61	82	129	125	0.628654098360656	0.914207317073171	0.590531782945736	0.64006	0.000183255185883601	0.29407513954543	-0.285553218712515	-0.0495282170542636	0	0
E2	bo34	NEU2_Q15398_DLGAP5	61	82	129	125	0.45476393442623	0.236585365853659	0.797483720930233	0.4276712	0.000185551550059456	1.07397315892237e-10	0.218178568572571	0.369812520930233	0	0
E1	boc	ONC_P09958_FURIN	74	37	182	55	1.52025340540541	1.06528989189189	0.738876054945055	0.391682436363636	0.00018572177989832	0.000239876007109761	0.454963513513513	0.347193618581419	0	0
E1	bo34	NEU_P63098_PPP3R1	55	37	130	55	0.260187204545455	-0.141018148648649	0.777617338461538	0.433522618181818	0.000188041451697287	0.000103386407449053	0.401205353194103	0.34409472027972	0	0
E1	bo34	INF_Q16719_KYNU	55	37	130	55	2.53973977272727	1.92483121621622	1.95450130769231	1.72812672727273	0.000188041451697287	0.0100875219374321	0.614908556511057	0.22637458041958	0	0
E2	bo34	NEU2_Q9NPE2_NGRN	61	82	129	125	0.722508196721312	0.496876829268293	0.943700775193798	0.5423864	0.000192024935069305	5.50816324309078e-12	0.225631367453019	0.401314375193798	0	0
E2	bo12	NEU2_Q8WVC0_LEO1	24	82	22	125	1.61177916666667	0.774274390243902	1.27308636363636	0.7728032	0.00019536657912587	0.000183480784148646	0.837504776422764	0.500283163636364	0	0
E1	boc	NEU_P22676_CALB2	74	37	182	55	1.29421521683047	0.640267996314496	0.063384967032967	-0.0643494909090909	0.000200076993150872	0.00787486890599425	0.65394722051597	0.127734457942058	0	0
E1	bo34	INF_P29460_IL12B	55	37	130	55	1.31480943181818	0.743001283783784	0.734467230769231	0.548687090909091	0.000200300402272275	0.0680235157361275	0.571808148034398	0.18578013986014	0	0
E2	bo34	INF2_P02765_AHSG	61	82	129	125	-0.240919672131148	0.043859756097561	0.00870387596899224	0.0903568	0.000203750461404615	0.173074685387237	-0.284779428228709	-0.0816529240310078	0	0
E1	boc	ONC_Q14241_ELOA	74	37	182	55	1.79321369594595	1.12567906756757	0.189436516483516	-0.371311963636364	0.000205089315278902	2.28785613599995e-07	0.667534628378378	0.56074848011988	0	0
E1	bo34	INF_Q9UHC6_CNTNAP2	55	37	130	55	1.10772540909091	1.67564781081081	0.491871430769231	0.659546290909091	0.000206707758981675	0.202790507090022	-0.567922401719902	-0.16767486013986	0	0
E1	boc	CAR_Q99969_RARRES2	74	37	182	55	2.58822145945946	2.00372821621622	1.06324394505495	0.652915381818182	0.000207632808304174	0.000128177134890977	0.584493243243243	0.410328563236763	0	0
E1	boc	INF_Q07325_CXCL9	74	37	182	55	2.19623762162162	1.35782410810811	1.74461848351648	1.42030232727273	0.000210219409119085	0.0156432141313157	0.838413513513514	0.324316156243756	0	0
E1	bo34	INF_Q9NRM6_IL17RB	55	37	130	55	1.83205215909091	1.31429993243243	1.02998838461538	0.690091636363636	0.000213307260350056	0.00131521516839512	0.517752226658477	0.339896748251748	0	0
E1	boc	NEU_Q06830_PRDX1	74	37	182	55	0.975916317567568	0.50332695945946	1.64299653846154	1.44041890909091	0.000215469836425059	0.00548044522985426	0.472589358108108	0.202577629370629	0	0
E1	boc	NEU_Q06323_PSME1	74	37	182	55	1.20619517567568	0.758457	1.58409685714286	1.26047465454545	0.000215469836425059	1.62266020569362e-05	0.447738175675676	0.323622202597402	0	0
E1	boc	INF_Q9P0M4_IL17C	74	37	182	55	2.91514798648649	1.86421656756757	2.1335269010989	1.25941894545455	0.000215469836425059	4.09561607100288e-06	1.05093141891892	0.874107955644356	0	0
E1	boc	INF_Q8N8S7_ENAH	74	37	182	55	2.29452572972973	1.56216491891892	1.48303123076923	1.10262669090909	0.000215469836425059	0.00140476366619414	0.732360810810811	0.38040453986014	0	0
E2	bo34	ONC2_Q9UKM9_RALY	61	82	129	125	1.9888737704918	1.45908780487805	1.20473333333333	0.5677456	0.000215537815077916	1.04664851787145e-10	0.529785965613754	0.636987733333333	0	0
E2	boc	CAR2_P30046_DDT	85	82	151	125	0.705157647058824	0.286708536585366	1.69751655629139	1.2177664	0.000216388376812713	3.58051814237645e-11	0.418449110473458	0.479750156291391	0	0
E2	boc	NEU2_P32455_GBP1	85	82	151	125	1.39916117647059	0.545769512195122	1.39895298013245	0.5442528	0.000216412753235143	3.4697970318786e-09	0.853391664275466	0.85470018013245	0	0
E2	boc	INF2_Q8TDQ7_GNPDA2	85	82	151	125	-0.0910023529411765	0.14645243902439	0.583372185430464	0.4096552	0.000219158259543646	0.0972877078747047	-0.237454791965567	0.173716985430464	0	0
E1	bo34	NEU_Q9Y279_VSIG4	55	37	130	55	1.87540468181818	1.14653683783784	1.36751555384615	0.787935309090909	0.000220104237452804	2.44128817997427e-07	0.728867843980344	0.579580244755245	0	0
E2	bo34	NEU2_Q9P2M7_CGN	61	82	129	125	1.0382606557377	0.628096341463415	0.927476744186047	0.5282208	0.0002226853320942	1.3772798847089e-07	0.41016431427429	0.399255944186046	0	0
E1	boc	NEU_Q8TDQ0_HAVCR2	74	37	182	55	1.42016096621622	0.892514851351351	0.934924197802198	0.629231963636364	0.000226342192131262	0.000286927990162754	0.527646114864865	0.305692234165834	0	0
E1	boc	INF_Q08334_IL10RB	74	37	182	55	1.38033806081081	1.04447741891892	0.680515846153846	0.482171236363636	0.000226342192131262	0.00637248221087915	0.335860641891892	0.19834460979021	0	0
E1	bo34	INF_P80162_CXCL6	55	37	130	55	2.99159159090909	2.49839094594595	1.71962584615385	1.27249654545455	0.000227104155469922	0.00028322707930574	0.493200644963145	0.447129300699301	0	0
E2	bo34	INF2_P22455_FGFR4	61	82	129	125	0.111222950819672	0.632153658536585	0.211578294573643	0.293576	0.000233579477590883	0.579337976154603	-0.520930707716913	-0.0819977054263566	0	0
E1	bo34	NEU_Q16762_TST	55	37	130	55	0.567893090909091	0.359644	1.55205986153846	1.22071276363636	0.000237442568666087	0.00206658896720218	0.208249090909091	0.331347097902098	0	0
E2	bo34	CAR2_Q96DR5_BPIFA2	61	82	129	125	-1.7587868852459	-0.806586585365854	-1.85553333333333	-1.0033536	0.000239247158319103	1.1931555716916e-06	-0.952200299880048	-0.852179733333333	0	0
E1	bo12	INF_Q07065_CKAP4	19	37	52	55	2.15800614473684	1.28391328378378	0.773968115384615	0.640504290909091	0.00023999659108657	0.0393985534392485	0.874092860953058	0.133463824475525	0	0
E1	bo34	ONC_O60828_PQBP1	55	37	130	55	1.62177935264735	1.20893431660232	0.9765292	0.558122836363636	0.000245501806738524	4.67476873775729e-07	0.412845036045036	0.418406363636364	0	0
E2	bo34	INF2_P01210_PENK	61	82	129	125	0.0171885245901639	0.305363414634146	0.394497674418605	0.2869472	0.000250971770145962	0.0410368102183679	-0.288174890043982	0.107550474418605	0	0
E2	bo34	ONC2_P17181_IFNAR1	61	82	129	125	0.358322950819672	0.598119512195122	0.499660465116279	0.5165752	0.000252989860593993	0.751323587959234	-0.23979656137545	-0.0169147348837209	0	0
E1	boc	CAR_Q96H15_TIMD4	74	37	182	55	1.10460436486486	0.678793216216216	0.569551417582418	0.419660290909091	0.000255818192868091	0.0731184118405418	0.425811148648649	0.149891126673327	0	0
E1	boc	INF_P12872_MLN	74	37	182	55	2.70948104054054	1.86280840540541	2.19043110989011	1.73019770909091	0.000255818192868091	0.0114639753713848	0.846672635135135	0.460233400799201	0	0
E1	boc	ONC_Q7L5N7_LPCAT2	74	37	182	55	1.87402027027027	1.42291216216216	0.303337362637363	0.0341709090909091	0.000255818192868091	5.85705748324886e-05	0.451108108108108	0.269166453546454	0	0
E2	bo34	CAR2_Q96CG8_CTHRC1	61	82	129	125	0.99413606557377	0.680248780487805	1.42529534883721	0.7241488	0.00025704919720901	1.69121266164515e-22	0.313887285085966	0.701146548837209	0	0
E1	bo34	NEU_P50135_HNMT	55	37	130	55	1.92616495454545	1.27912132432432	0.976856661538462	0.769942290909091	0.000257247400817236	0.127392659741491	0.64704363022113	0.206914370629371	0	0
E2	boc	INF2_Q7Z5L3_C1QL2	85	82	151	125	0.770731764705882	1.11881219512195	0.469305960264901	0.7967216	0.000257955716339187	1.87041276066901e-05	-0.348080430416069	-0.327415639735099	0	0
E1	boc	NEU_P78325_ADAM8	74	37	182	55	2.27458174324324	1.88061045945946	1.07323985714286	0.849799236363636	0.000262121593533209	0.000602590574223317	0.393971283783784	0.223440620779221	0	0
E1	boc	ONC_Q9NZ53_PODXL2	74	37	182	55	1.20229448648649	0.855379621621622	0.605000725274725	0.355991163636364	0.000262121593533209	0.0136436885223393	0.346914864864865	0.249009561638362	0	0
E2	bo12	CAR2_Q99807_COQ7	24	82	22	125	0.588179166666667	-0.0363475609756098	0.0944045454545454	0.0328504	0.000262318441879206	0.116590089991919	0.624526727642276	0.0615541454545454	0	0
E1	boc	NEU_P01258_CALCA	74	37	182	55	0.961443087837838	0.338800013513513	0.579529923076923	0.248779854545455	0.000265331764678118	0.00438339509040696	0.622643074324324	0.330750068531469	0	0
E1	bo34	NEU_O15394_NCAM2	55	37	130	55	0.800767272727273	1.14244621621622	0.199506076923077	0.530667090909091	0.000265348904481631	0.000360959826213113	-0.341678943488943	-0.331161013986014	0	0
E1	bo34	INF_Q12765_SCRN1	55	37	130	55	0.433423340909091	-0.212582337837838	0.885588492307692	0.421233527272727	0.000265348904481631	3.74202877685927e-05	0.646005678746929	0.464354965034965	0	0
E2	boc	ONC2_Q9ULD2_MTUS1	85	82	151	125	1.43955529411765	0.881341463414634	1.41962913907285	0.5350944	0.000267783901041991	1.05476017823189e-15	0.558213830703013	0.884534739072848	0	0
E2	bo34	INF2_P02750_LRG1	61	82	129	125	1.14464590163934	0.709984146341463	1.44089457364341	0.6086072	0.000269592783308395	2.80511709013951e-24	0.434661755297881	0.832287373643411	0	0
E1	bo34	NEU_Q9BZM5_ULBP2	55	37	130	55	1.87538425	1.32891928378378	1.15575072307692	0.749084254545455	0.000273689125461995	7.29020448110139e-05	0.546464966216216	0.406666468531468	0	0
E1	bo34	NEU_Q02487_DSC2	55	37	130	55	1.84612715909091	1.36807506756757	1.085117	0.802556545454545	0.000273689125461995	0.000586177443171372	0.478052091523341	0.282560454545455	0	0
E1	bo34	INF_P45984_MAPK9	55	37	130	55	0.578267090909091	0.158449027027027	0.483632661538462	0.0792464727272727	0.000273689125461995	7.35057785050688e-06	0.419818063882064	0.404386188811189	0	0
E2	boc	ONC2_Q17RW2_COL24A1	85	82	151	125	1.60490588235294	1.01965975609756	1.6474940397351	0.844756	0.000277959730334836	7.85973947207755e-14	0.58524612625538	0.8027380397351	0	0
E1	boc	INF_Q12765_SCRN1	74	37	182	55	0.39928675	-0.212582337837838	0.732017153846154	0.421233527272727	0.000281951607783781	0.00200596934874411	0.611869087837838	0.310783626573427	0	0
E1	bo34	INF_Q8NHJ6_LILRB4	55	37	130	55	2.18324365909091	1.46517082432432	2.34480193846154	1.99498130909091	0.000282274553369435	0.00161844703441528	0.718072834766585	0.34982062937063	0	0
E2	bo34	NEU2_O60869_EDF1	61	82	129	125	1.43732786885246	0.740387804878049	2.15881240310078	1.144712	0.000282716573602206	7.41512529892468e-13	0.69694006397441	1.01410040310078	0	0
E2	bo34	INF2_P08697_SERPINF2	61	82	129	125	-0.198127868852459	-0.0655878048780488	0.192668217054264	0.250992	0.000287217053478505	0.00215384334021394	-0.13254006397441	-0.0583237829457364	0	0
E2	boc	ONC2_Q15599_SLC9A3R2	85	82	151	125	0.370463529411765	0.00409634146341465	0.248411258278146	-0.1467328	0.000290286640573968	5.06910545722209e-07	0.36636718794835	0.395144058278146	0	0
E1	bo34	ONC_Q9NS15_LTBP3	55	37	130	55	1.57301970454545	0.980279824324324	1.05756887692308	0.664825345454546	0.000291111837061692	1.4113109121801e-05	0.59273988022113	0.392743531468531	0	0
E1	boc	INF_P45984_MAPK9	74	37	182	55	0.555276594594595	0.158449027027027	0.397391362637363	0.0792464727272727	0.000295937277532283	0.000188890365486216	0.396827567567568	0.31814488991009	0	0
E2	boc	ONC2_O75460_ERN1	85	82	151	125	0.215197647058824	0.515573170731707	0.341837086092715	0.3890192	0.000297560182266959	0.447396139932866	-0.300375523672884	-0.0471821139072848	0	0
E2	boc	INF2_P06744_GPI	85	82	151	125	0.991175294117647	0.57755	1.51309668874172	0.7428624	0.000299407746247673	3.66687194269693e-16	0.413625294117647	0.770234288741722	0	0
E2	bo34	CAR2_P23327_HRC	61	82	129	125	0.212765573770492	0.492243902439024	0.252813178294574	0.3066104	0.000301128870802677	0.34655721739752	-0.279478328668533	-0.0537972217054263	0	0
E1	boc	CAR_O00584_RNASET2	74	37	182	55	1.41923673648649	1.08363893243243	0.634791901098901	0.5612664	0.00030316205007577	0.0574569114671517	0.335597804054054	0.0735255010989011	0	0
E2	bo34	INF2_P06744_GPI	61	82	129	125	1.04235737704918	0.57755	1.5546023255814	0.7428624	0.000305920709216773	9.28448660180882e-16	0.46480737704918	0.811739925581395	0	0
E2	boc	INF2_Q96IY4_CPB2	85	82	151	125	0.0322788235294117	0.275565853658537	0.433141059602649	0.3592104	0.000308785657637085	0.0310386588949404	-0.243287030129125	0.073930659602649	0	0
E2	boc	CAR2_P35520_CBS	85	82	151	125	0.649964705882353	0.00673414634146342	-0.242699337748344	-0.75052	0.000308791187892652	7.18486936025615e-06	0.64323055954089	0.507820662251656	0	0
E1	boc	INF_Q03405_PLAUR	74	37	182	55	2.11859350675676	1.71901090540541	1.15815176923077	0.807924436363636	0.000318138903760693	8.17345732951553e-06	0.399582601351351	0.350227332867133	0	0
E2	boc	NEU2_O77932_DXO	85	82	151	125	1.80469294117647	1.3544012195122	2.44782119205298	1.7988072	0.000320418148419991	6.43101472622156e-11	0.450291721664275	0.64901399205298	0	0
E1	boc	INF_Q04637_EIF4G1	74	37	182	55	2.76491048648649	1.87758210810811	3.35583843956044	2.56358530909091	0.000321977656945414	9.72853061517413e-05	0.887328378378379	0.79225313046953	0	0
E1	boc	CAR_P39060_COL18A1	74	37	182	55	1.32654037837838	1.07889983783784	0.833484879120879	0.578398109090909	0.000325879479334873	1.17339151307527e-06	0.247640540540541	0.25508677002997	0	0
E2	boc	CAR2_Q6YN16_HSDL2	85	82	151	125	0.122465882352941	0.537003658536585	0.402239735099338	0.4498368	0.000328392844321317	0.651654868063712	-0.414537776183644	-0.0475970649006623	0	0
E1	bo34	INF_Q03426_MVK	55	37	130	55	1.9738093986014	1.38209935135135	2.03252803076923	1.81340061818182	0.000329100795899753	0.0406445968886201	0.591710047250047	0.219127412587413	0	0
E1	bo34	CAR_P14555_PLA2G2A	55	37	130	55	1.32476709090909	0.490346108108108	1.50603126153846	1.15749461818182	0.000339320382028364	0.0123940512045153	0.834420982800983	0.348536643356643	0	0
E1	bo34	NEU_P14778_IL1R1	55	37	130	55	1.12226938636364	0.83346477027027	0.707807661538462	0.444783745454545	0.000339320382028364	5.55703117121815e-08	0.288804616093366	0.263023916083916	0	0
E1	bo34	ONC_P01375_TNF	55	37	130	55	1.429871	0.99650545945946	1.0612176	0.592871236363636	0.000339320382028364	6.1986742215859e-07	0.433365540540541	0.468346363636364	0	0
E1	bo34	ONC_Q9NTU7_CBLN4	55	37	130	55	0.667512522727273	1.08732987837838	-0.167412369230769	0.186607490909091	0.000339320382028364	0.000198991811837919	-0.419817355651106	-0.35401986013986	0	0
E1	boc	NEU_P50135_HNMT	74	37	182	55	1.85661558108108	1.27912132432432	0.915350483516484	0.769942290909091	0.000341892278214754	0.323946761358407	0.577494256756757	0.145408192607393	0	0
E1	bo34	ONC_P09958_FURIN	55	37	130	55	1.54707345454545	1.06528989189189	0.833954569230769	0.391682436363636	0.00034981777915235	1.37320872580501e-05	0.481783562653563	0.442272132867133	0	0
E1	boc	CAR_P14555_PLA2G2A	74	37	182	55	1.21764475675676	0.490346108108108	1.35000495604396	1.15749461818182	0.00035017193969642	0.128942915143996	0.727298648648649	0.192510337862138	0	0
E1	boc	CAR_Q12860_CNTN1	74	37	182	55	0.929803918918919	1.36362486486486	0.398815604395604	0.756142363636364	0.00035017193969642	4.88418336658564e-05	-0.433820945945946	-0.357326759240759	0	0
E1	bo12	INF_Q16651_PRSS8	19	37	52	55	1.56128802631579	0.838131216216216	0.634430576923077	0.270725818181818	0.00035111084956527	0.0157231295531883	0.723156810099573	0.363704758741259	0	0
E2	boc	CAR2_Q9BXN1_ASPN	85	82	151	125	1.35808117647059	1.66530487804878	1.12332516556291	1.3926704	0.000351306193208908	8.57671662897497e-06	-0.307223701578192	-0.269345234437086	0	0
E1	bo12	ONC_Q7Z7D3_VTCN1	19	37	52	55	1.68934621052632	0.485614702702703	0.537787730769231	0.3135472	0.000353173784449297	0.957739617722956	1.20373150782361	0.224240530769231	0	0
E1	bo34	NEU_P15018_LIF	55	37	130	55	1.5792803030303	1.06976228828829	0.951441169230769	0.700106763636364	0.000353428345019987	0.00160023187486464	0.509518014742014	0.251334405594406	0	0
E2	bo34	INF2_Q9NZH8_IL36G	61	82	129	125	-0.492868852459016	-0.0741780487804878	-0.582607751937985	-0.3558392	0.000354949374540511	0.0393192800489556	-0.418690803678529	-0.226768551937985	0	0
E1	bo34	CAR_P19971_TYMP	55	37	130	55	1.15530286363636	0.494858189189189	1.44287332307692	1.00591912727273	0.000355160996347919	0.000714599541303718	0.660444674447174	0.436954195804196	0	0
E2	bo34	INF2_Q96IY4_CPB2	61	82	129	125	0.00374754098360656	0.275565853658537	0.417294573643411	0.3592104	0.000357770878352561	0.120250488698941	-0.27181831267493	0.0580841736434108	0	0
E2	bo34	INF2_Q9UHN6_CEMIP2	61	82	129	125	0.43865737704918	0.751274390243902	0.192013953488372	0.222384	0.000357775879306094	0.37252847421184	-0.312617013194722	-0.0303700465116279	0	0
E2	bo34	NEU2_Q92859_NEO1	61	82	129	125	0.168988524590164	0.341132926829268	0.168471317829457	0.1995328	0.000357775879306094	0.681180655018092	-0.172144402239104	-0.0310614821705426	0	0
E2	bo34	ONC2_Q17RW2_COL24A1	61	82	129	125	1.63281475409836	1.01965975609756	1.77841550387597	0.844756	0.000357775879306094	9.83698979353005e-17	0.6131549980008	0.933659503875969	0	0
E1	bo34	CAR_P21583_KITLG	55	37	130	55	0.366187454545455	0.911827405405405	0.0766693538461539	0.410921381818182	0.00036059941574076	0.000797039549511038	-0.545639950859951	-0.334252027972028	0	0
E2	boc	ONC2_O00203_AP3B1	85	82	151	125	1.81001647058824	1.27345975609756	2.48813046357616	1.6133704	0.000368895758446739	5.183462975946e-13	0.536556714490674	0.874760063576159	0	0
E1	bo34	NEU_P22676_CALB2	55	37	130	55	1.31097629958678	0.640267996314496	0.118093446153846	-0.0643494909090909	0.000371730070588363	0.00130044959926665	0.67070830327228	0.182442937062937	0	0
E1	boc	INF_P25116_F2R	74	37	182	55	-0.593520939189189	-0.877453878378378	2.27300878021978	1.88776356363636	0.000376150082528896	0.000376361177075277	0.283932939189189	0.385245216583417	0	0
E1	bo12	CAR_Q9BUD6_SPON2	19	37	52	55	2.82197257894737	2.42429302702703	1.07264934615385	0.944296872727273	0.000378314013171494	0.202435135895208	0.397679551920342	0.128352473426574	0	0
E1	bo12	NEU_Q02487_DSC2	19	37	52	55	1.90331440789474	1.36807506756757	0.83186	0.802556545454545	0.000378314013171494	0.715387454094933	0.535239340327169	0.0293034545454545	0	0
E1	bo12	ONC_Q9C005_DPY30	19	37	52	55	2.5395527368421	1.27503367567568	0.888364576923077	0.634053890909091	0.000378314013171494	0.0731358925095771	1.26451906116643	0.254310686013986	0	0
E1	boc	ONC_P29459_P29460_IL12A_IL12B	74	37	182	55	2.18774557432432	1.48116601351351	1.21426873626374	0.987995818181818	0.000385202413472585	0.126139243891138	0.706579560810811	0.226272918081918	0	0
E2	bo34	CAR2_Q13563_PKD2	61	82	129	125	2.30155573770492	1.79987073170732	1.50184341085271	0.5783552	0.000392721107727493	3.12753466504796e-17	0.501685005997601	0.923488210852713	0	0
E1	boc	INF_O00468_AGRN	74	37	182	55	1.94897222297297	1.28879941891892	0.817787208791209	0.415397163636364	0.000399151610240652	9.7284953451939e-05	0.660172804054054	0.402390045154845	0	0
E1	bo34	CAR_Q99969_RARRES2	55	37	130	55	2.60369381818182	2.00372821621622	1.21765143076923	0.652915381818182	0.000400904784175169	2.35171162910643e-06	0.599965601965602	0.564736048951049	0	0
E2	bo34	INF2_O60279_SUSD5	61	82	129	125	0.424550819672131	0.808901219512195	0.750312403100775	0.7356072	0.000401937139964355	0.893320640687448	-0.384350399840064	0.0147052031007752	0	0
E1	bo34	NEU_P52798_EFNA4	55	37	130	55	1.90136022727273	1.46740851351351	0.907094692307692	0.608423818181818	0.000407015901806064	2.91656459655969e-05	0.433951713759214	0.298670874125874	0	0
E1	bo34	INF_Q8TEU8_WFIKKN2	55	37	130	55	1.05372397727273	1.6497802027027	0.364661307692308	0.629411272727273	0.000407015901806064	0.0119798527818722	-0.596056225429975	-0.264749965034965	0	0
E1	bo12	NEU_Q92917_GPKOW	19	37	52	55	1.80739639473684	1.04820235135135	0.220502423076923	0.163839236363636	0.000407427996992387	0.346567755311504	0.759194043385491	0.0566631867132867	0	0
E2	boc	ONC2_P17181_IFNAR1	85	82	151	125	0.397923529411765	0.598119512195122	0.495796026490066	0.5165752	0.000411526645115028	0.603843518352352	-0.200195982783357	-0.0207791735099338	0	0
E2	boc	ONC2_Q13287_NMI	85	82	151	125	1.33935058823529	0.886906097560976	2.06310397350993	1.1927392	0.000416533911939603	8.83896885446419e-12	0.452444490674318	0.870364773509934	0	0
E1	bo34	CAR_P18827_SDC1	55	37	130	55	1.84996493181818	1.2586105	1.25176764615385	0.583302436363636	0.000419456839846886	3.8724646075469e-07	0.591354431818182	0.66846520979021	0	0
E1	bo34	CAR_A1L4H1_SSC5D	55	37	130	55	1.67606386363636	1.19288554054054	1.129212	0.668153818181818	0.000419456839846886	9.11574846907045e-07	0.483178323095823	0.461058181818182	0	0
E2	boc	NEU2_P11137_MAP2	85	82	151	125	0.854869411764706	0.645463414634146	0.82967417218543	0.5790528	0.000429923669835992	6.5641089173276e-07	0.20940599713056	0.25062137218543	0	0
E2	bo34	INF2_Q9BRK3_MXRA8	61	82	129	125	0.641308196721311	0.979887804878049	0.619272093023256	0.6281176	0.000430829667038451	0.865698794661343	-0.338579608156737	-0.00884550697674413	0	0
E2	boc	INF2_A6NC86_PINLYP	85	82	151	125	-0.667370588235294	-0.200863414634146	-0.65117417218543	-0.2066672	0.000431914024274233	3.93322210577862e-07	-0.466507173601148	-0.44450697218543	0	0
E1	boc	NEU_P63098_PPP3R1	74	37	182	55	0.209296547297297	-0.141018148648649	0.70708143956044	0.433522618181818	0.00043359826505902	0.0013993134070302	0.350314695945946	0.273558821378621	0	0
E1	bo12	ONC_Q8TDQ1_CD300LF	19	37	52	55	2.21928502631579	1.4010397027027	1.20770503846154	1.00870538181818	0.000438572143362546	0.398351645723117	0.818245323613087	0.198999656643357	0	0
E2	bo34	NEU2_Q6UXV0_GFRAL	61	82	129	125	0.598206557377049	1.05034268292683	0.807727131782946	0.9402696	0.00044428340885922	0.203730589691771	-0.45213612554978	-0.132542468217054	0	0
E1	bo34	CAR_P19022_CDH2	55	37	130	55	2.08558025	1.65400798648649	1.35377693846154	0.881439490909091	0.00044541119824888	3.44250225390786e-06	0.431572263513514	0.472337447552448	0	0
E1	bo34	ONC_P29459_P29460_IL12A_IL12B	55	37	130	55	2.25602738636364	1.48116601351351	1.30283669230769	0.987995818181818	0.00044541119824888	0.0570468571584637	0.774861372850123	0.314840874125874	0	0
E2	bo34	CAR2_Q9BQI0_AIF1L	61	82	129	125	1.54043278688525	0.947912195121951	1.79619612403101	0.8288064	0.000458134661449397	1.48086419371003e-14	0.592520591763295	0.967389724031008	0	0
E1	bo34	NEU_Q8TDQ0_HAVCR2	55	37	130	55	1.41025134090909	0.892514851351351	1.00868175384615	0.629231963636364	0.000458943358379806	2.62336291619157e-05	0.51773648955774	0.37944979020979	0	0
E2	boc	CAR2_Q96EM0_L3HYPDH	85	82	151	125	1.24141529411765	0.706710975609756	2.49716225165563	1.7512944	0.000464269712027845	1.53803202545732e-10	0.534704318507891	0.745867851655629	0	0
E1	boc	ONC_Q96NB1_CEP20	74	37	182	55	1.14389166366366	0.69410848048048	1.41138001098901	0.939014981818182	0.000465234246026126	0.000266452730843226	0.449783183183183	0.472365029170829	0	0
E2	boc	INF2_P02750_LRG1	85	82	151	125	1.06862823529412	0.709984146341463	1.38974635761589	0.6086072	0.000469873370611204	1.9090345943087e-23	0.358644088952654	0.781139157615894	0	0
E1	bo34	ONC_P49788_RARRES1	55	37	130	55	0.886888909090909	0.548179081081081	0.820410338461538	0.522820618181818	0.000471577260372604	6.27443423387269e-06	0.338709828009828	0.29758972027972	0	0
E1	bo12	CAR_Q9NY25_CLEC5A	19	37	52	55	2.03549826315789	1.37438016216216	0.834630153846154	0.645818072727273	0.000471872165985701	0.0929977521197132	0.661118100995733	0.188812081118881	0	0
E1	bo12	INF_Q9NZC2_TREM2	19	37	52	55	2.35451423684211	1.55548537837838	1.02011888461538	1.02038101818182	0.000471872165985701	0.849225791452973	0.799028858463727	-0.000262133566433675	0	0
E2	boc	INF2_P19827_ITIH1	85	82	151	125	0.142768235294118	0.281690243902439	0.104287417218543	0.1100544	0.000472692821179178	0.664807637745066	-0.138922008608321	-0.00576698278145696	0	0
E1	bo34	CAR_P13686_ACP5	55	37	130	55	1.34603277272727	0.979479756756757	0.950634569230769	0.710382436363636	0.000472858364065025	0.000348748679978365	0.366553015970516	0.240252132867133	0	0
E1	bo34	CAR_P36222_CHI3L1	55	37	130	55	2.28070138636364	1.42635163513514	1.41586970769231	0.602730581818182	0.000472858364065025	1.10180847743736e-05	0.854349751228501	0.813139125874126	0	0
E1	bo34	ONC_Q7L5N7_LPCAT2	55	37	130	55	1.88261909090909	1.42291216216216	0.332594615384615	0.0341709090909091	0.000472858364065025	2.52017212509288e-05	0.459706928746929	0.298423706293706	0	0
E2	bo34	NEU2_Q15256_PTPRR	61	82	129	125	0.16067868852459	0.509898780487805	0.475971317829457	0.5460552	0.000476001030105008	0.190967091680519	-0.349220091963215	-0.0700838821705426	0	0
E1	boc	CAR_P13686_ACP5	74	37	182	55	1.33507131081081	0.979479756756757	0.889677703296703	0.710382436363636	0.000487624151196548	0.00336563113666539	0.355591554054054	0.179295266933067	0	0
E1	boc	ONC_Q9UKR3_KLK13	74	37	182	55	2.01294721621622	1.43752491891892	1.68282348351648	1.52003632727273	0.000487624151196548	0.220001960611967	0.575422297297297	0.162787156243756	0	0
E1	boc	ONC_Q15427_SF3B4	74	37	182	55	1.04388386486486	0.539544	1.95889849450549	1.38941458181818	0.000499156424567038	0.00194643431277535	0.504339864864865	0.569483912687313	0	0
E1	bo34	CAR_Q99523_SORT1	55	37	130	55	2.17487577272727	1.80149991891892	0.905591292307692	0.466790872727273	0.000501876837938631	7.58037922347153e-07	0.373375853808354	0.43880041958042	0	0
E2	bo34	NEU2_P54819_AK2	61	82	129	125	0.649516393442623	0.228978048780488	2.7194007751938	1.7275776	0.000505914926502967	2.21977135543789e-09	0.420538344662135	0.991823175193798	0	0
E1	bo12	ONC_O94760_DDAH1	19	37	52	55	1.30097259210526	0.841280175675676	0.747778692307692	0.781542472727273	0.000507460505879309	0.923035170553116	0.459692416429587	-0.0337637804195804	0	0
E2	bo34	INF2_Q8IX19_MCEMP1	61	82	129	125	3.25156885245902	2.60838780487805	2.61790310077519	2.1002112	0.000509827561619738	0.000495317290643488	0.643181047580968	0.517691900775194	0	0
E1	boc	CAR_Q96KN2_CNDP1	74	37	182	55	3.54992392567568	3.8598017972973	0.976269054945055	1.47390610909091	0.000510942588061941	1.19349593422964e-06	-0.309877871621621	-0.497637054145854	0	0
E1	boc	ONC_P02760_AMBP	74	37	182	55	0.926251243243243	0.707090432432432	0.635443032967033	0.472926618181818	0.000510942588061941	0.0028258794689419	0.219160810810811	0.162516414785215	0	0
E1	bo12	ONC_P49788_RARRES1	19	37	52	55	0.905950631578947	0.548179081081081	0.578174961538462	0.522820618181818	0.000514368844330244	0.0972180682998144	0.357771550497866	0.0553543433566435	0	0
E1	bo34	INF_P25116_F2R	55	37	130	55	-0.567054704545455	-0.877453878378378	2.39536181538462	1.88776356363636	0.000517000847588148	7.9974294398718e-06	0.310399173832924	0.507598251748252	0	0
E1	boc	ONC_P35318_ADM	74	37	182	55	1.25792790540541	0.637249864864865	1.82286478021978	1.62059054545455	0.000522972948206715	0.030760314761991	0.62067804054054	0.202274234765235	0	0
E1	bo34	CAR_P18428_LBP	55	37	130	55	2.24582668181818	1.39743262162162	1.32726698461538	0.626068872727273	0.000532548794811201	9.99168047336474e-07	0.84839406019656	0.701198111888112	0	0
E1	bo34	NEU_P20827_EFNA1	55	37	130	55	1.47034772727273	1.06689081081081	0.959185307692308	0.699777090909091	0.000532548794811201	4.72676750428272e-05	0.403456916461916	0.259408216783217	0	0
E1	bo34	INF_Q9P0M4_IL17C	55	37	130	55	2.97979377272727	1.86421656756757	2.27312209230769	1.25941894545455	0.000532548794811201	4.53522260291886e-07	1.11557720515971	1.01370314685315	0	0
E2	bo34	CAR2_O43280_TREH	61	82	129	125	-0.749314754098361	0.00487682926829267	-0.652267441860465	0.2049	0.000533604701305475	2.04698531060531e-07	-0.754191583366653	-0.857167441860465	0	0
E1	boc	NEU_Q15633_TARBP2	74	37	182	55	1.80071974447174	1.24059699262899	1.85133676923077	1.3293688	0.000547876062516495	0.000109691890277617	0.560122751842751	0.521967969230769	0	0
E1	boc	INF_Q9Y6Q6_TNFRSF11A	74	37	182	55	1.8915482027027	1.42872083783784	0.904997703296703	0.765185709090909	0.000547876062516495	0.069941435826359	0.462827364864865	0.139811994205794	0	0
E1	boc	ONC_Q9NP84_TNFRSF12A	74	37	182	55	1.37545133108108	0.894269743243243	0.611086846153846	0.289133854545455	0.000547876062516495	0.000341054460854227	0.481181587837838	0.321952991608392	0	0
E1	bo34	INF_Q07325_CXCL9	55	37	130	55	2.19554781818182	1.35782410810811	1.85775883076923	1.42030232727273	0.000548531549465114	0.00176581831913557	0.83772371007371	0.437456503496503	0	0
E2	boc	CAR2_Q9H2X3_CLEC4M	85	82	151	125	0.288975294117647	0.624525609756098	0.713902649006622	0.6746496	0.000558617595325984	0.408564459437306	-0.335550315638451	0.0392530490066225	0	0
E1	boc	CAR_Q13275_SEMA3F	74	37	182	55	1.44910972972973	1.1084272972973	0.88391054945055	0.715029818181818	0.000560729895264432	0.00222068887389076	0.340682432432432	0.168880731268731	0	0
E1	boc	CAR_Q99523_SORT1	74	37	182	55	2.1496962027027	1.80149991891892	0.810589692307692	0.466790872727273	0.000560729895264432	3.72444178255587e-05	0.348196283783784	0.34379881958042	0	0
E1	boc	ONC_P10606_COX5B	74	37	182	55	-0.781385567567568	-1.05388232432432	0.644870758241758	0.152580109090909	0.000562717980979322	0.000835754189358708	0.272496756756757	0.492290649150849	0	0
E1	bo34	INF_P09874_PARP1	55	37	130	55	1.12922766666666	0.48107726126126	1.34867690769231	0.336691418181818	0.00056496022948094	4.89242829486948e-10	0.648150405405405	1.01198548951049	0	0
E2	bo34	CAR2_Q9UJ70_NAGK	61	82	129	125	1.81713278688525	1.33898780487805	1.29844108527132	0.7474848	0.000566916800414352	2.67534220470879e-08	0.478144982007197	0.550956285271318	0	0
E2	bo34	ONC2_O75460_ERN1	61	82	129	125	0.193859016393443	0.515573170731707	0.33065503875969	0.3890192	0.000566916800414352	0.338306509834719	-0.321714154338265	-0.0583641612403101	0	0
E2	boc	CAR2_Q9P2J2_IGSF9	85	82	151	125	0.576909411764706	0.0474292682926829	0.683011258278146	-0.139836	0.000568643809892812	7.70810499494615e-10	0.529480143472023	0.822847258278146	0	0
E2	boc	CAR2_Q99942_RNF5	85	82	151	125	0.912894117647059	0.533436585365854	1.45555430463576	0.8226496	0.000571960349631091	1.44735230749644e-11	0.379457532281205	0.632904704635762	0	0
E1	boc	NEU_Q14108_SCARB2	74	37	182	55	1.30854297972973	0.963389094594595	0.663704824175824	0.506457381818182	0.000573864143006562	0.00872898578050235	0.345153885135135	0.157247442357642	0	0
E2	bo34	CAR2_P21754_ZP3	61	82	129	125	-1.25759836065574	0.0782609756097561	-1.08388217054264	-0.5815576	0.000579893085218355	0.0914446181936303	-1.33585933626549	-0.502324570542636	0	0
E2	bo34	ONC2_Q5VX71_SUSD4	61	82	129	125	1.26805409836066	0.741968292682927	1.43927131782946	0.7465568	0.000582054115923708	7.07339409736396e-12	0.526085805677729	0.692714517829457	0	0
E1	bo12	NEU_O14763_TNFRSF10B	19	37	52	55	1.64680190789474	1.12613790540541	0.936591730769231	0.741394727272727	0.000586066935360287	0.0761818591795654	0.520664002489331	0.195197003496503	0	0
E1	boc	INF_P02778_CXCL10	74	37	182	55	1.49454287837838	0.776981054054054	0.432939604395604	0.154775745454545	0.000587284398017071	0.0152144432758815	0.717561824324324	0.278163858941059	0	0
E2	bo34	NEU2_O77932_DXO	61	82	129	125	1.79571967213115	1.3544012195122	2.53189457364341	1.7988072	0.000588702127485385	1.84141586252793e-12	0.441318452618952	0.733087373643411	0	0
E2	boc	CAR2_Q9UJ70_NAGK	85	82	151	125	1.77831764705882	1.33898780487805	1.21623112582781	0.7474848	0.000589191238374352	1.8651989920629e-07	0.439329842180775	0.468746325827815	0	0
E1	bo34	CAR_P08118_MSMB	55	37	130	55	-0.831555113636364	-0.136360067567568	-0.994701461538462	-0.777828	0.000599201106470724	0.12222734243373	-0.695195046068796	-0.216873461538462	0	0
E1	bo34	ONC_Q9NRA1_PDGFC	55	37	130	55	1.44462961363636	1.01047382432432	0.811103738461538	0.550879927272727	0.000599201106470724	0.000119838882160275	0.434155789312039	0.260223811188811	0	0
E2	boc	ONC2_P49366_DHPS	85	82	151	125	0.862262352941176	0.640240243902439	0.501272847682119	0.4005176	0.000611252642526859	0.0303726481466773	0.222022109038737	0.100755247682119	0	0
E1	bo34	CAR_P35218_CA5A	55	37	130	55	1.71244193181818	0.675257364864865	0.677594538461538	0.345098	0.000617036823084791	0.0269424744527447	1.03718456695332	0.332496538461538	0	0
E1	bo34	CAR_P39060_COL18A1	55	37	130	55	1.32745472727273	1.07889983783784	0.899870276923077	0.578398109090909	0.000617036823084791	6.67230735180267e-09	0.248554889434889	0.321472167832168	0	0
E1	bo34	INF_Q16698_DECR1	55	37	130	55	1.54236190909091	0.912334108108108	3.06845675384615	2.3727856	0.000617036823084791	0.000109964675013992	0.630027800982801	0.695671153846154	0	0
E1	bo34	INF_P50452_SERPINB8	55	37	130	55	1.87558018181818	1.36196794594595	0.725007046153846	0.376161381818182	0.000617036823084791	0.000859781697954866	0.513612235872236	0.348845664335664	0	0
E1	bo34	ONC_Q6PCB0_VWA1	55	37	130	55	1.97529877272727	1.35573062162162	1.18099078461538	0.462359490909091	0.000617036823084791	3.1188060354255e-08	0.619568151105651	0.718631293706294	0	0
E1	boc	INF_Q9NRM6_IL17RB	74	37	182	55	1.7573764527027	1.31429993243243	0.962074010989011	0.690091636363636	0.000629318625533817	0.00950560212361514	0.44307652027027	0.271982374625375	0	0
E2	boc	NEU2_O60220_TIMM8A	85	82	151	125	0.602478823529412	0.34089756097561	1.22074105960265	0.7453648	0.000632523461500687	6.0672770981936e-08	0.261581262553802	0.475376259602649	0	0
E1	bo34	NEU_Q9Y2W6_TDRKH	55	37	130	55	1.54633325413223	1.08283078009828	1.82357776923077	1.30226745454545	0.000635365514255138	0.00142958859279846	0.463502474033951	0.521310314685315	0	0
E2	bo34	INF2_O14791_APOL1	61	82	129	125	-0.909260655737705	-0.189621951219512	-2.71728682170543	-2.545864	0.000649075241344318	0.461555221706632	-0.719638704518193	-0.171422821705427	0	0
E1	bo34	INF_O00468_AGRN	55	37	130	55	2.00651720454545	1.28879941891892	0.953851953846154	0.415397163636364	0.000654199611433935	1.62987042954998e-07	0.717717785626536	0.53845479020979	0	0
E2	bo34	INF2_Q02223_TNFRSF17	61	82	129	125	-0.0281590163934426	0.376003658536585	0.290527131782946	0.200352	0.000658857706513207	0.046851697023806	-0.404162674930028	0.0901751317829458	0	0
E1	bo34	ONC_O60760_HPGDS	55	37	130	55	0.1820405	0.520803	-0.167100892307692	0.1214768	0.000673551823892134	0.000336922587050647	-0.3387625	-0.288577692307692	0	0
E1	boc	CAR_P18827_SDC1	74	37	182	55	1.80550965540541	1.2586105	1.1215549010989	0.583302436363636	0.000674137928834313	9.75785564458783e-06	0.546899155405405	0.538252464735265	0	0
E1	bo12	NEU_Q9Y6D9_MAD1L1	19	37	52	55	2.77932730263158	1.54602128378378	0.790075	0.570441818181818	0.000675595590584888	0.050696014482848	1.2333060188478	0.219633181818182	0	0
E1	bo12	NEU_P52823_STC1	19	37	52	55	1.36801594736842	0.719087675675676	0.870309846153846	0.618068109090909	0.000675595590584888	0.0254486608065316	0.648928271692745	0.252241737062937	0	0
E1	bo12	NEU_Q9Y279_VSIG4	19	37	52	55	1.92469439473684	1.14653683783784	0.908835076923077	0.787935309090909	0.000675595590584888	0.147290717864841	0.778157556899004	0.120899767832168	0	0
E2	bo34	ONC2_Q8N0Z9_VSIG10	61	82	129	125	0.13272131147541	0.440379268292683	0.216503100775194	0.337384	0.000678350932407419	0.0432762053102768	-0.307657956817273	-0.120880899224806	0	0
E2	boc	NEU2_Q86YD3_TMEM25	85	82	151	125	-0.725762352941177	-0.459406097560976	-0.579203311258278	-0.3830968	0.00067848942864631	0.000845343074146929	-0.266356255380201	-0.196106511258278	0	0
E2	bo34	CAR2_P23560_BDNF	61	82	129	125	3.76035573770492	4.16096463414634	1.84357131782946	1.0300384	0.000678835245608901	1.67501437507189e-08	-0.400608896441423	0.813532917829457	0	0
E2	bo34	NEU2_P11137_MAP2	61	82	129	125	0.879296721311475	0.645463414634146	0.86488527131783	0.5790528	0.000685596762528138	3.13686490931399e-07	0.233833306677329	0.285832471317829	0	0
E1	boc	CAR_Q99988_GDF15	74	37	182	55	2.02950488513514	1.47549052702703	1.60054013186813	1.07882469090909	0.000689725335615751	5.53221006497421e-05	0.554014358108108	0.521715440959041	0	0
E1	bo34	ONC_P35318_ADM	55	37	130	55	1.28010204545455	0.637249864864865	1.85335561538462	1.62059054545455	0.00069340206455051	0.00932646630519029	0.642852180589681	0.23276506993007	0	0
E2	boc	INF2_P01011_SERPINA3	85	82	151	125	0.519604705882353	0.341981707317073	0.715894039735099	0.330476	0.000694537126212305	2.36322317388733e-23	0.17762299856528	0.385418039735099	0	0
E1	boc	CAR_Q9HBB8_CDHR5	74	37	182	55	0.330953506756757	0.0231303648648649	0.0852355054945055	0.0572977090909091	0.000705647183720977	0.762757823885967	0.307823141891892	0.0279377964035964	0	0
E1	bo34	CAR_Q9NWQ8_PAG1	55	37	130	55	2.20343579545455	1.54140371621622	0.495633846153846	-0.0448827272727273	0.000713862852100636	7.88596794294414e-06	0.662032079238329	0.540516573426573	0	0
E1	bo34	NEU_Q8WV92_MITD1	55	37	130	55	1.72101268181818	1.12204132432432	3.39791596923077	2.73882974545455	0.000713862852100636	5.58500842211013e-05	0.598971357493858	0.659086223776224	0	0
E2	bo34	INF2_P19827_ITIH1	61	82	129	125	0.131296721311475	0.281690243902439	0.0993100775193798	0.1100544	0.000715129557179306	0.849603442957775	-0.150393522590964	-0.0107443224806202	0	0
E1	boc	ONC_P05187_ALPP	74	37	182	55	2.52555983783784	1.06809362162162	1.30760515384615	0.0561704727272727	0.000721910012474414	9.63876333806201e-05	1.45746621621622	1.25143468111888	0	0
E1	bo12	NEU_P20827_EFNA1	19	37	52	55	1.47701289473684	1.06689081081081	0.721032307692308	0.699777090909091	0.000724866249282029	0.771943566844019	0.410122083926031	0.0212552167832167	0	0
E1	bo12	ONC_Q6UXD5_SEZ6L2	19	37	52	55	1.47475001315789	1.03757363513514	0.770816846153846	0.513054690909091	0.000724866249282029	0.000414018149302932	0.43717637802276	0.257762155244755	0	0
E2	bo34	NEU2_O95295_SNAPIN	61	82	129	125	0.855318032786885	0.535587804878049	0.660289147286822	0.41642	0.000742187904599803	0.0016081464415203	0.319730227908836	0.243869147286822	0	0
E2	boc	NEU2_Q6UXV0_GFRAL	85	82	151	125	0.640534117647059	1.05034268292683	0.816040397350993	0.9402696	0.000744839309734786	0.223783044898779	-0.40980856527977	-0.124229202649007	0	0
E2	boc	INF2_P02748_C9	85	82	151	125	1.45576705882353	1.0869	1.91369735099338	1.2144224	0.000744845185655315	2.64557236774999e-16	0.368867058823529	0.699274950993378	0	0
E1	bo34	CAR_Q96H15_TIMD4	55	37	130	55	1.07093631818182	0.678793216216216	0.607100815384615	0.419660290909091	0.00075640602882069	0.0323339740933893	0.392143101965602	0.187440524475524	0	0
E1	boc	NEU_Q9Y2W6_TDRKH	74	37	182	55	1.50515063574939	1.08283078009828	1.65794164835165	1.30226745454545	0.000772811481774901	0.0182796261759674	0.422319855651105	0.355674193806194	0	0
E1	bo12	CAR_Q9Y5C1_ANGPTL3	19	37	52	55	1.71011109210526	1.20922577027027	0.824126307692308	0.748781709090909	0.000777376731380375	0.11843758497029	0.500885321834993	0.0753445986013985	0	0
E1	bo34	ONC_Q9UP79_ADAMTS8	55	37	130	55	0.339725227272727	0.716752297297297	0.0287672307692308	0.408843454545455	0.00077854954840988	0.000999243797839644	-0.37702707002457	-0.380076223776224	0	0
E2	boc	INF2_Q16665_HIF1A	85	82	151	125	1.40457882352941	1.01124268292683	1.44075960264901	0.925024	0.000781528252110084	3.35949515442446e-11	0.393336140602582	0.515735602649007	0	0
E2	boc	NEU2_Q15256_PTPRR	85	82	151	125	0.219607058823529	0.509898780487805	0.487888741721854	0.5460552	0.000784764038495804	0.184718403982937	-0.290291721664276	-0.0581664582781456	0	0
E2	bo34	CAR2_Q9HCU0_CD248	61	82	129	125	0.376703278688525	0.79780243902439	0.777163565891473	0.7187184	0.000787434651756538	0.385487618909809	-0.421099160335866	0.0584451658914729	0	0
E2	bo34	INF2_P07333_CSF1R	61	82	129	125	0.166991803278689	0.542615853658537	0.37177984496124	0.5439224	0.000793257250707259	0.00860385212631684	-0.375624050379848	-0.17214255503876	0	0
E1	boc	NEU_Q16762_TST	74	37	182	55	0.554257513513513	0.359644	1.44621278021978	1.22071276363636	0.000796654108396238	0.0202445827807217	0.194613513513514	0.225500016583416	0	0
E2	boc	NEU2_A8MVW5_HEPACAM2	85	82	151	125	0.506010588235294	0.884153658536585	0.505861589403974	0.8730792	0.000798513932511173	1.37386600462762e-05	-0.378143070301291	-0.367217610596026	0	0
E1	bo34	CAR_Q9Y5C1_ANGPTL3	55	37	130	55	1.60037925	1.20922577027027	1.02885310769231	0.748781709090909	0.00080129356928787	3.28356816261556e-05	0.39115347972973	0.280071398601399	0	0
E1	bo34	NEU_Q16288_NTRK3	55	37	130	55	0.5291555	0.828279216216216	0.232683569230769	0.410443709090909	0.00080129356928787	0.0320920468045063	-0.299123716216216	-0.17776013986014	0	0
E1	bo34	ONC_P29317_EPHA2	55	37	130	55	1.57598086363636	1.18692781081081	0.849009815384615	0.498043381818182	0.00080129356928787	1.55275099774221e-05	0.389053052825553	0.350966433566434	0	0
E2	bo12	ONC2_Q9GZZ8_LACRT	24	82	22	125	0.312404166666667	1.10085487804878	1.19083636363636	0.8543984	0.000802076386875361	0.320357645731265	-0.788450711382114	0.336437963636364	0	0
E1	boc	INF_P40259_CD79B	74	37	182	55	1.53780595945946	1.08786305405405	0.928936461538462	0.691663127272727	0.000808575749248092	0.0157885131048582	0.449942905405405	0.237273334265734	0	0
E2	bo34	CAR2_O95965_ITGBL1	61	82	129	125	0.539780327868852	0.968774390243902	0.807227131782946	0.7599936	0.00081700025255335	0.101718904086618	-0.42899406237505	0.0472335317829456	0	0
E2	boc	INF2_P07333_CSF1R	85	82	151	125	0.209334117647059	0.542615853658537	0.364782119205298	0.5439224	0.000817167475334203	0.0043555121174773	-0.333281736011478	-0.179140280794702	0	0
E2	boc	INF2_Q9UHN6_CEMIP2	85	82	151	125	0.501018823529412	0.751274390243902	0.201520529801324	0.222384	0.00081718018574686	0.549560702235505	-0.250255566714491	-0.0208634701986755	0	0
E2	bo34	INF2_P01011_SERPINA3	61	82	129	125	0.551001639344262	0.341981707317073	0.73237519379845	0.330476	0.00082303561154106	6.95724678577238e-23	0.209019932027189	0.40189919379845	0	0
E2	boc	NEU2_Q6P1J6_PLB1	85	82	151	125	-0.305865882352941	0.137119512195122	-0.406850993377483	-0.1548336	0.000826674017305803	0.00593760863815682	-0.442985394548063	-0.252017393377483	0	0
E1	bo12	INF_P43489_TNFRSF4	19	37	52	55	1.57956289473684	1.01140297297297	0.665341923076923	0.668191636363636	0.000833314686445308	0.724715748829002	0.568159921763869	-0.00284971328671324	0	0
E1	boc	CAR_A1L4H1_SSC5D	74	37	182	55	1.61353655405405	1.19288554054054	1.05139467032967	0.668153818181818	0.000845870734964821	8.52280354989749e-06	0.420651013513514	0.383240852147852	0	0
E1	bo34	NEU_P28906_CD34	55	37	130	55	0.161327477272727	0.43963877027027	0.0213428307692308	0.260315418181818	0.00084864265064832	0.000183053640153793	-0.278311292997543	-0.238972587412587	0	0
E2	boc	CAR2_Q10587_TEF	85	82	151	125	0.277988235294118	0.109381707317073	0.220622516556291	0.095696	0.000852530120887627	0.00385386783469379	0.168606527977044	0.124926516556291	0	0
E1	boc	NEU_P63313_TMSB10	74	37	182	55	2.23043193243243	1.61727078378378	2.58128515384615	1.98912992727273	0.000865110739981934	3.51252701249563e-05	0.613161148648649	0.592155226573427	0	0
E2	bo34	INF2_P46013_MKI67	61	82	129	125	2.00950491803279	1.44868292682927	1.46611085271318	0.2949272	0.00087282858538497	9.63945850830691e-19	0.560821991203519	1.17118365271318	0	0
E1	bo34	INF_P14210_HGF	55	37	130	55	2.66262111363636	2.21046228378378	1.16489306153846	0.635331418181818	0.000873238082411698	2.91118325792196e-07	0.45215882985258	0.529561643356643	0	0
E2	bo34	INF2_Q16665_HIF1A	61	82	129	125	1.41123114754098	1.01124268292683	1.49343178294574	0.925024	0.000880832223032338	6.30562270531094e-12	0.399988464614154	0.568407782945736	0	0
E2	bo12	NEU2_Q03252_LMNB2	24	82	22	125	1.37809166666667	0.649282926829268	1.19679545454545	0.6727424	0.000883203677664951	0.000157308706569028	0.728808739837398	0.524053054545454	0	0
E1	boc	INF_P78410_BTN3A2	74	37	182	55	1.78251943243243	1.35028091891892	1.21508323076923	1.09497538181818	0.000884755867013823	0.0809917443082648	0.432238513513514	0.120107848951049	0	0
E1	bo12	INF_Q13007_IL24	19	37	52	55	1.05693652631579	0.672993567567568	0.767681269230769	0.782790145454545	0.000886542075831832	0.750408940506622	0.383942958748222	-0.0151088762237762	0	0
E2	boc	CAR2_Q9BQI0_AIF1L	85	82	151	125	1.43234235294118	0.947912195121951	1.70840662251656	0.8288064	0.000896001716734868	1.21418074739524e-12	0.484430157819225	0.879600222516556	0	0
E1	bo34	INF_P11274_BCR	55	37	130	55	1.68694064393939	1.17236870720721	2.51136193846154	1.77997403636364	0.000898575593135168	4.0375798789675e-06	0.514571936732186	0.731387902097902	0	0
E2	bo34	NEU2_O15269_SPTLC1	61	82	129	125	0.860870491803279	0.632681707317073	1.2046984496124	0.7249136	0.000918673832583703	2.59715165933159e-09	0.228188784486205	0.479784849612403	0	0
E1	bo34	INF_P19256_CD58	55	37	130	55	0.480320409090909	0.64044672972973	0.0745971230769231	0.274529745454545	0.000924550689305236	1.85207119992214e-05	-0.160126320638821	-0.199932622377622	0	0
E1	bo34	ONC_Q9NZ53_PODXL2	55	37	130	55	1.20330345454545	0.855379621621622	0.684735953846154	0.355991163636364	0.000924550689305236	0.000978114629279249	0.347923832923833	0.32874479020979	0	0
E1	boc	INF_Q03426_MVK	74	37	182	55	1.86340912266112	1.38209935135135	1.90707028571429	1.81340061818182	0.000925268563774575	0.208412622657754	0.481309771309771	0.0936696675324673	0	0
E1	boc	CAR_Q9NWQ8_PAG1	74	37	182	55	2.17583699324324	1.54140371621622	0.356215934065934	-0.0448827272727273	0.000925292598951061	0.000255062814011227	0.634433277027027	0.401098661338661	0	0
E1	boc	NEU_O15394_NCAM2	74	37	182	55	0.858452972972973	1.14244621621622	0.260201758241758	0.530667090909091	0.000925292598951061	0.00366931234893207	-0.283993243243243	-0.270465332667333	0	0
E1	boc	CAR_Q13867_BLMH	74	37	182	55	0.743224945945946	0.425908054054054	0.737120967032967	0.537881490909091	0.000946200086890754	0.000298339653704823	0.317316891891892	0.199239476123876	0	0
E1	boc	ONC_Q8TDQ1_CD300LF	74	37	182	55	1.98193328378378	1.4010397027027	1.21631482417582	1.00870538181818	0.000946200086890754	0.0716921386901221	0.580893581081081	0.207609442357642	0	0
E1	bo34	NEU_Q14108_SCARB2	55	37	130	55	1.31524847727273	0.963389094594595	0.6951442	0.506457381818182	0.000951220045821103	0.00228513971779637	0.351859382678133	0.188686818181818	0	0
E1	bo34	NEU_Q16881_TXNRD1	55	37	130	55	1.12308972727273	0.774886864864865	1.50703666153846	1.11197229090909	0.000951220045821103	4.69662211920659e-06	0.348202862407862	0.395064370629371	0	0
E2	bo34	ONC2_Q96IQ7_VSIG2	61	82	129	125	0.302250819672131	0.794903658536585	0.692870542635659	0.6482016	0.000952764225248603	0.577002237972825	-0.492652838864454	0.0446689426356589	0	0
E1	bo12	CAR_Q92692_NECTIN2	19	37	52	55	1.48662513157895	1.02597013513514	0.755236730769231	0.726764181818182	0.000956270082579375	0.633488191266437	0.460654996443812	0.028472548951049	0	0
E1	boc	CAR_Q12864_CDH17	74	37	182	55	0.075166222972973	0.737373148648649	-0.629111824175824	-0.130990981818182	0.000956792428540361	4.83745711446359e-05	-0.662206925675676	-0.498120842357642	0	0
E1	boc	NEU_Q16881_TXNRD1	74	37	182	55	1.1358942972973	0.774886864864865	1.39333592307692	1.11197229090909	0.000967544466526746	0.000117512738360765	0.361007432432432	0.281363632167832	0	0
E2	boc	INF2_Q9NZH8_IL36G	85	82	151	125	-0.430876470588235	-0.0741780487804878	-0.543129139072848	-0.3558392	0.000981546714826784	0.0722382519894769	-0.356698421807747	-0.187289939072848	0	0
E2	boc	NEU2_O15269_SPTLC1	85	82	151	125	0.85566	0.632681707317073	1.13176887417219	0.7249136	0.00098741445030213	2.13368825538737e-07	0.222978292682927	0.406855274172185	0	0
E1	boc	ONC_O60828_PQBP1	74	37	182	55	1.5743441027621	1.20893431660232	0.870195483516484	0.558122836363636	0.00100027002522933	3.18269458113958e-05	0.365409786159786	0.312072647152847	0	0
E2	boc	INF2_Q9H3T2_SEMA6C	85	82	151	125	0.688595294117647	0.941241463414634	0.346582119205298	0.2181872	0.00100416015954456	0.0817865717875618	-0.252646169296987	0.128394919205298	0	0
E1	bo34	INF_P02778_CXCL10	55	37	130	55	1.54362768181818	0.776981054054054	0.554448123076923	0.154775745454545	0.00100670917695554	0.00254963751387931	0.766646627764128	0.399672377622378	0	0
E1	bo34	ONC_Q15303_ERBB4	55	37	130	55	1.49802331818182	0.887050351351351	0.818911707692308	0.380646218181818	0.00100670917695554	0.000493074371319153	0.610972966830467	0.43826548951049	0	0
E2	boc	NEU2_Q9NPE2_NGRN	85	82	151	125	0.697671764705882	0.496876829268293	0.893990066225166	0.5423864	0.00101348440184275	3.80223174222749e-10	0.20079493543759	0.351603666225165	0	0
E2	bo34	INF2_P17927_CR1	61	82	129	125	0.319404918032787	0.617580487804878	0.547032558139535	0.6077224	0.00101713034808719	0.291084253260325	-0.298175569772091	-0.0606898418604651	0	0
E1	bo12	NEU_Q03393_PTS	19	37	52	55	2.49690031578947	1.49343751351351	1.34787930769231	1.11304712727273	0.00102371024899007	0.0424751023157585	1.00346280227596	0.23483218041958	0	0
E2	bo34	CAR2_Q6UVK1_CSPG4	61	82	129	125	0.287145901639344	0.581317073170732	0.533138759689923	0.4986512	0.0010245362108647	0.41612450905413	-0.294171171531387	0.0344875596899225	0	0
E2	boc	INF2_P55083_MFAP4	85	82	151	125	0.319930588235294	0.595462195121951	0.514727152317881	0.5301624	0.00102751707272482	0.837353377688048	-0.275531606886657	-0.0154352476821192	0	0
E1	bo34	INF_Q08334_IL10RB	55	37	130	55	1.36314884090909	1.04447741891892	0.738293369230769	0.482171236363636	0.00103556366904422	0.000738564934758377	0.318671421990172	0.256122132867133	0	0
E2	boc	CAR2_P32971_TNFSF8	85	82	151	125	0.456534117647059	0.725814634146342	0.543311920529801	0.651576	0.00103924656171905	0.043281080126673	-0.269280516499283	-0.108264079470199	0	0
E2	bo34	CAR2_Q10587_TEF	61	82	129	125	0.267159016393443	0.109381707317073	0.24526511627907	0.095696	0.0010615271114959	0.00156157822141192	0.157777309076369	0.14956911627907	0	0
E1	bo34	INF_Q92484_SMPDL3A	55	37	130	55	0.638127568181818	1.19219531081081	0.198027046153846	0.353337745454545	0.00106518186888805	0.335677853536682	-0.554067742628993	-0.155310699300699	0	0
E1	bo34	ONC_P05937_CALB1	55	37	130	55	1.84152143181818	1.28818787837838	1.30500012307692	0.793229563636364	0.00106518186888805	0.000270325960802365	0.553333553439803	0.511770559440559	0	0
E1	bo12	ONC_P35637_FUS	19	37	52	55	0.459788105263158	0.0390676216216217	-0.00712603846153846	0.0415985090909091	0.0010728297966312	0.559984185794331	0.420720483641536	-0.0487245475524476	0	0
E1	boc	ONC_Q8N9I9_DTX3	74	37	182	55	1.65255606756757	1.31134964864865	1.07443024175824	0.807486509090909	0.00108108688386461	0.00217128549705832	0.341206418918919	0.266943732667333	0	0
E2	bo12	NEU2_O75146_HIP1R	24	82	22	125	2.15269166666667	1.49905609756098	1.68932272727273	0.8858688	0.00109495710125588	1.14722396279783e-05	0.653635569105691	0.803453927272727	0	0
E1	bo12	CAR_P07204_THBD	19	37	52	55	1.43818253947368	1.09046185135135	0.648026884615385	0.606143345454545	0.00109542405629929	0.72004672563692	0.347720688122333	0.0418835391608392	0	0
E1	bo12	CAR_Q92520_FAM3C	19	37	52	55	1.42850584210526	1.09938859459459	0.508072961538461	0.570512763636364	0.00109542405629929	0.265885881437882	0.329117247510669	-0.0624398020979021	0	0
E1	bo12	INF_P80098_CCL7	19	37	52	55	3.14836531578947	2.15911940540541	1.05527142307692	0.810415672727273	0.00109542405629929	0.0114886538603644	0.989245910384069	0.24485575034965	0	0
E1	bo34	NEU_P78325_ADAM8	55	37	130	55	2.25337895454545	1.88061045945946	1.11191175384615	0.849799236363636	0.00109553341038267	0.000112704613881716	0.372768495085995	0.262112517482517	0	0
E2	bo34	CAR2_Q99942_RNF5	61	82	129	125	0.934901639344262	0.533436585365854	1.48476434108527	0.8226496	0.00111706810299273	8.85533463058864e-12	0.401465053978409	0.662114741085271	0	0
E2	bo12	INF2_Q53FA7_TP53I3	24	82	22	125	1.20035	0.619370731707317	1.77236363636364	1.3683536	0.00112450064956631	0.00147672948501021	0.580979268292683	0.404010036363636	0	0
E1	bo34	ONC_O60907_TBL1X	55	37	130	55	2.27859602272727	1.76498547297297	2.59517884615385	1.92585818181818	0.0011267829175728	2.50408056011748e-05	0.5136105497543	0.669320664335665	0	0
E2	boc	CAR2_Q96CG8_CTHRC1	85	82	151	125	0.965715294117647	0.680248780487805	1.3691880794702	0.7241488	0.00113763988234208	2.39936990292922e-21	0.285466513629842	0.645039279470199	0	0
E2	boc	NEU2_P51687_SUOX	85	82	151	125	0.88906	0.454582926829268	1.06107417218543	0.63878	0.00114405823856532	1.03796071100231e-06	0.434477073170732	0.42229417218543	0	0
E2	bo34	ONC2_Q9GZX6_IL22	61	82	129	125	0.284114754098361	0.703071951219512	0.674366666666667	0.8781304	0.00114980650169187	0.0590662519375238	-0.418957197121151	-0.203763733333333	0	0
E1	boc	INF_P22466_GAL	74	37	182	55	0.345754344594595	0.858688635135135	-0.303225747252747	-0.174094036363636	0.00115502119855596	0.240932948102802	-0.51293429054054	-0.129131710889111	0	0
E1	boc	CAR_P31949_S100A11	74	37	182	55	0.272917418918919	-0.183580891891892	-1.08585003296703	-1.30990476363636	0.00115505015227933	0.00018886700894464	0.456498310810811	0.224054730669331	0	0
E1	bo34	CAR_P52888_THOP1	55	37	130	55	2.20049625	1.85588290540541	1.46051130769231	1.12475854545455	0.00115880349156179	9.83944196929596e-05	0.344613344594595	0.335752762237762	0	0
E1	bo34	CAR_Q8TDL5_BPIFB1	55	37	130	55	-0.0197738409090909	0.568248797297297	-0.577503138461538	-0.159117054545455	0.00115880349156179	0.0131494931031519	-0.588022638206388	-0.418386083916084	0	0
E1	bo34	ONC_O95388_CCN4	55	37	130	55	2.41713040909091	1.95483645945946	1.5905412	0.900703018181818	0.00115880349156179	1.796097078503e-09	0.46229394963145	0.689838181818182	0	0
E2	boc	NEU2_Q9H251_CDH23	85	82	151	125	1.80008588235294	1.98993780487805	0.509968874172185	0.5835896	0.00117009368272055	0.0340746429548032	-0.189851922525108	-0.0736207258278146	0	0
E1	bo12	CAR_Q9H773_DCTPP1	19	37	52	55	2.17268814473684	1.4403642027027	0.842504307692308	0.799805309090909	0.00117164874216965	0.441434545553537	0.732323942034139	0.0426989986013986	0	0
E1	bo12	NEU_P19438_TNFRSF1A	19	37	52	55	1.55373942105263	1.06499464864865	0.622317230769231	0.599245781818182	0.00117164874216965	0.78628749012165	0.488744772403983	0.023071448951049	0	0
E1	bo12	ONC_P05187_ALPP	19	37	52	55	2.8866272631579	1.06809362162162	1.09200426923077	0.0561704727272727	0.00117164874216965	0.0103214098374371	1.81853364153627	1.0358337965035	0	0
E2	boc	CAR2_Q9NRR1_CYTL1	85	82	151	125	0.0775058823529412	0.398471951219512	0.535738410596026	0.5823152	0.00117670697773611	0.883168958289422	-0.320966068866571	-0.0465767894039736	0	0
E1	boc	ONC_Q9Y5L3_ENTPD2	74	37	182	55	1.08181012612613	0.594012468468469	0.567948824175824	0.402414036363636	0.0011807158995322	0.0510048952887123	0.487797657657658	0.165534787812188	0	0
E1	bo34	NEU_P21217_Q11128_FUT3_FUT5	55	37	130	55	1.46418593181818	0.958750013513514	1.19828132307692	0.488673490909091	0.00119166323664106	3.15259312438812e-07	0.505435918304668	0.709607832167832	0	0
E1	boc	CAR_P55774_CCL18	74	37	182	55	1.82426902027027	1.23943777027027	0.883093791208791	0.617253454545455	0.00120687768103653	0.0113908763733785	0.58483125	0.265840336663337	0	0
E1	boc	CAR_P18428_LBP	74	37	182	55	2.13116674324324	1.39743262162162	1.17607386813187	0.626068872727273	0.00120690771777612	3.79773777202957e-05	0.733734121621622	0.550004995404595	0	0
E1	boc	INF_Q8NFT8_DNER	74	37	182	55	-0.0423938648648649	0.274871675675676	-0.644881406593407	-0.312794218181818	0.00120690771777612	4.3690999598557e-06	-0.31726554054054	-0.332087188411588	0	0
E2	bo34	INF2_P09172_DBH	61	82	129	125	-0.0443	0.512430487804878	0.121234108527132	0.5721112	0.0012351233178931	0.00156629618722415	-0.556730487804878	-0.450877091472868	0	0
E2	boc	INF2_P02765_AHSG	85	82	151	125	-0.196827058823529	0.043859756097561	0.0188960264900662	0.0903568	0.00123762794916127	0.121547210195962	-0.24068681492109	-0.0714607735099338	0	0
E2	boc	NEU2_Q5VV43_KIAA0319	85	82	151	125	0.685564705882353	0.969414634146341	0.396304635761589	0.377284	0.00124458385924653	0.87241778856228	-0.283849928263988	0.0190206357615894	0	0
E1	bo34	CAR_Q53H82_LACTB2	55	37	130	55	1.60135422402598	1.19300888223938	2.61118227692308	2.05022647272727	0.00125998006602135	1.57402983093661e-05	0.408345341786592	0.560955804195804	0	0
E1	bo34	CAR_Q13275_SEMA3F	55	37	130	55	1.46546454545455	1.1084272972973	0.931572615384615	0.715029818181818	0.00125998006602135	0.000354802832859214	0.357037248157248	0.216542797202797	0	0
E1	bo34	CAR_Q9HBB8_CDHR5	55	37	130	55	0.327195159090909	0.0231303648648649	0.0747314153846154	0.0572977090909091	0.00125998006602135	0.89128683439809	0.304064794226044	0.0174337062937063	0	0
E1	bo34	ONC_Q9H4F8_SMOC1	55	37	130	55	2.42336702272727	2.02517147297297	1.35129006153846	0.682205236363636	0.00125998006602135	4.33007405839406e-09	0.3981955497543	0.669084825174825	0	0
E2	bo34	ONC2_P49366_DHPS	61	82	129	125	0.86317868852459	0.640240243902439	0.47806976744186	0.4005176	0.00126578163900972	0.0322214032832101	0.222938444622151	0.0775521674418604	0	0
E2	bo34	ONC2_Q13287_NMI	61	82	129	125	1.32844754098361	0.886906097560976	2.09038527131783	1.1927392	0.00127086424197312	2.77177320235908e-11	0.441541443422631	0.89764607131783	0	0
E2	bo34	INF2_Q16378_PRR4	61	82	129	125	-0.973081967213115	-0.372819512195122	-0.743998449612403	-0.522076	0.0012708789085722	0.0292072311043287	-0.600262455017993	-0.221922449612403	0	0
E2	bo12	NEU2_Q13938_CAPS	24	82	22	125	1.08031666666667	0.21509512195122	1.99591818181818	1.0494912	0.00128358612793156	2.48302900819637e-05	0.865221544715447	0.946426981818182	0	0
E2	boc	INF2_Q6UXZ4_UNC5D	85	82	151	125	0.686694117647059	0.914207317073171	0.593098675496689	0.64006	0.00128623617763256	0.216539406643285	-0.227513199426112	-0.0469613245033113	0	0
E2	boc	NEU2_O60869_EDF1	85	82	151	125	1.29609764705882	0.740387804878049	2.0984119205298	1.144712	0.0012870270189853	2.83680454098852e-12	0.555709842180775	0.953699920529801	0	0
E1	boc	ONC_Q9H6S3_EPS8L2	74	37	182	55	1.46319228378378	1.01904667567568	0.888881505494506	0.721172145454545	0.00128873775425901	0.118012601760804	0.444145608108108	0.16770936003996	0	0
E1	bo34	NEU_Q9H0C8_ILKAP	55	37	130	55	1.94709722027972	1.43559554054054	1.331668	0.909416181818182	0.00129542212326113	2.49339810161126e-06	0.51150167973918	0.422251818181818	0	0
E1	bo34	CAR_Q9H1U4_MEGF9	55	37	130	55	0.480153613636364	0.704295391891892	0.0848692153846154	0.297584145454545	0.0012954780917631	0.000548352132728952	-0.224141778255528	-0.21271493006993	0	0
E1	bo34	ONC_P02760_AMBP	55	37	130	55	0.913868909090909	0.707090432432432	0.663682492307692	0.472926618181818	0.0012954780917631	0.000443034227602947	0.206778476658477	0.190755874125874	0	0
E2	bo34	CAR2_P12277_CKB	61	82	129	125	2.33504262295082	1.83912317073171	2.64639534883721	1.4147848	0.00130757286322428	3.14763540826992e-22	0.495919452219113	1.23161054883721	0	0
E1	boc	INF_P50452_SERPINB8	74	37	182	55	1.81353416216216	1.36196794594595	0.665191417582418	0.376161381818182	0.00131713280455326	0.0057118054685696	0.451566216216216	0.289030035764236	0	0
E1	boc	INF_Q16719_KYNU	74	37	182	55	2.41668290540541	1.92483121621622	1.8861767032967	1.72812672727273	0.00131713280455326	0.0319968980450148	0.491851689189189	0.158049976023976	0	0
E2	boc	CAR2_P21754_ZP3	85	82	151	125	-1.09615647058824	0.0782609756097561	-1.00997483443709	-0.5815576	0.00132340311116025	0.150944689060375	-1.17441744619799	-0.428417234437086	0	0
E1	bo34	ONC_Q9BUE0_MED18	55	37	130	55	1.14736777200577	0.815117658515659	2.34368889230769	1.75114756363636	0.00133161081726288	3.3709177310853e-05	0.332250113490115	0.592541328671329	0	0
E1	bo34	INF_P55773_CCL23	55	37	130	55	1.6606375	1.16210986486486	0.874775076923077	0.485162	0.00133189718507823	5.4439901557579e-05	0.498527635135135	0.389613076923077	0	0
E2	bo34	ONC2_Q8WUY3_PRUNE2	61	82	129	125	0.867275409836066	0.554124390243902	0.62841472868217	0.4234712	0.00133483048507378	0.00433097600182348	0.313151019592163	0.204943528682171	0	0
E2	bo34	NEU2_Q9NXH3_PPP1R14D	61	82	129	125	0.417680327868852	0.775159756097561	0.902720930232558	0.9161784	0.00133548768397561	0.812301086542776	-0.357479428228709	-0.0134574697674419	0	0
E2	bo34	CAR2_P30084_ECHS1	61	82	129	125	1.3938737704918	0.615106097560976	2.94171085271318	2.3621752	0.00133567112606405	0.00012546595252475	0.778767672930828	0.579535652713179	0	0
E1	bo12	NEU_P50895_BCAM	19	37	52	55	1.38400406578947	0.91593704054054	0.527627576923077	0.522834036363636	0.00133863498055374	0.564243048999659	0.468067025248933	0.00479354055944059	0	0
E2	boc	ONC2_Q9HC56_PCDH9	85	82	151	125	0.984465882352941	1.24047926829268	0.55244238410596	0.7329872	0.00134567789086288	0.000274519801690626	-0.256013385939742	-0.18054481589404	0	0
E1	boc	CAR_Q96AP7_ESAM	74	37	182	55	2.12767682432432	1.81285959459459	0.877462967032967	0.773732181818182	0.00134610419933142	0.0361642628351777	0.31481722972973	0.103730785214785	0	0
E1	bo34	INF_P28838_LAP3	55	37	130	55	0.536827450413223	0.178176665847666	0.932554707692308	0.591250581818182	0.0013503429631658	0.000226688715167511	0.358650784565557	0.341304125874126	0	0
E1	bo34	CAR_Q13867_BLMH	55	37	130	55	0.722535363636364	0.425908054054054	0.821896630769231	0.537881490909091	0.00136925887587762	2.09049047474309e-05	0.29662730958231	0.28401513986014	0	0
E2	bo12	NEU2_Q96RU2_USP28	24	82	22	125	1.318125	0.68439756097561	1.0119	0.5520192	0.00137000363684626	0.000244189479338318	0.63372743902439	0.4598808	0	0
E1	boc	NEU_Q6UX15_LAYN	74	37	182	55	1.89672189864865	1.51123287837838	1.19638141758242	1.06220974545455	0.00137566248017597	0.0837643864354987	0.38548902027027	0.134171672127872	0	0
E2	bo34	INF2_P20061_TCN1	61	82	129	125	0.413839344262295	0.627028048780488	0.0889945736434108	0.3221184	0.00138391083972361	4.74998392160257e-07	-0.213188704518193	-0.233123826356589	0	0
E2	boc	CAR2_P23327_HRC	85	82	151	125	0.277870588235294	0.492243902439024	0.274694701986755	0.3066104	0.00139127857199954	0.384519182778567	-0.21437331420373	-0.031915698013245	0	0
E2	bo34	INF2_P02748_C9	61	82	129	125	1.4850262295082	1.0869	1.94005271317829	1.2144224	0.001403627096917	8.70360765210309e-17	0.398126229508197	0.725630313178295	0	0
E1	boc	ONC_Q99075_HBEGF	74	37	182	55	3.49852124324324	3.11278475675676	1.29832479120879	0.791630436363636	0.00140578424553532	0.00103779073686691	0.385736486486486	0.506694354845155	0	0
E1	bo34	CAR_O00584_RNASET2	55	37	130	55	1.39347547727273	1.08363893243243	0.6734864	0.5612664	0.00140752515694346	0.00683072281945226	0.309836544840295	0.11222	0	0
E1	bo34	NEU_Q9P126_CLEC1B	55	37	130	55	4.55750413636364	4.02235002702703	2.98526918461538	2.08039061818182	0.00140758513023242	1.90271880433491e-05	0.535154109336609	0.904878566433566	0	0
E2	boc	INF2_P01210_PENK	85	82	151	125	0.091	0.305363414634146	0.400473509933775	0.2869472	0.00141461446619921	0.0537840913539307	-0.214363414634146	0.113526309933775	0	0
E1	bo12	NEU_P14778_IL1R1	19	37	52	55	1.11797180263158	0.83346477027027	0.537182346153846	0.444783745454545	0.00142992755901992	0.0284591880941731	0.284507032361309	0.0923986006993007	0	0
E1	boc	NEU_Q969Z4_RELT	74	37	182	55	1.53739466216216	1.19854635135135	0.480346043956044	0.283377454545455	0.0014679665748672	0.000475109987134373	0.338848310810811	0.196968589410589	0	0
E2	boc	ONC2_O75940_SMNDC1	85	82	151	125	1.9069	1.37679268292683	0.205195364238411	-0.9187576	0.00147047510614421	1.78299871564113e-22	0.530107317073171	1.12395296423841	0	0
E1	boc	INF_P09874_PARP1	74	37	182	55	1.06630676576576	0.48107726126126	1.05576271428571	0.336691418181818	0.00151586539743177	2.22151655987267e-06	0.585229504504504	0.719071296103896	0	0
E1	bo12	CAR_P25815_S100P	19	37	52	55	1.054781	0.252504648648649	-0.00110180769230764	-0.899267309090909	0.00152679385794689	0.000535340335075148	0.802276351351351	0.898165501398602	0	0
E1	bo12	INF_P01375_TNF	19	37	52	55	1.57195752631579	1.11684227027027	0.793897538461538	0.690984109090909	0.00152679385794689	0.263216981085268	0.455115256045519	0.102913429370629	0	0
E1	bo34	CAR_P80188_LCN2	55	37	130	55	1.68269706818182	1.21833501351351	0.691098476923077	0.556092218181818	0.00152857762610826	0.0203143498378623	0.464362054668305	0.135006258741259	0	0
E1	bo34	NEU_Q16740_CLPP	55	37	130	55	0.279300227272727	-0.0693312162162162	2.28137061538462	1.84956963636364	0.00152857762610826	0.01053380837171	0.348631443488943	0.431800979020979	0	0
E1	bo34	NEU_P05067_APP	55	37	130	55	4.41791722727273	3.99274808108108	1.44422212307692	0.859259745454545	0.00152857762610826	9.32711339095376e-06	0.425169146191646	0.584962377622378	0	0
E1	bo34	ONC_Q86SJ6_DSG4	55	37	130	55	0.209966545454545	0.732797675675676	-0.169640646153846	0.0603532	0.00152857762610826	0.0496425849318421	-0.52283113022113	-0.229993846153846	0	0
E1	boc	CAR_P80188_LCN2	74	37	182	55	1.64442775	1.21833501351351	0.675316406593407	0.556092218181818	0.00153263795000626	0.0379972173948548	0.426092736486486	0.119224188411588	0	0
E1	boc	NEU_O75509_TNFRSF21	74	37	182	55	1.27676845945946	0.923216432432432	0.724142505494505	0.519498581818182	0.00153263795000626	0.000449800054623407	0.353552027027027	0.204643923676324	0	0
E2	boc	ONC2_Q9P000_COMMD9	85	82	151	125	0.491498823529412	0.29700243902439	0.763750993377483	0.4238592	0.00153580903894528	4.18140668788754e-08	0.194496384505022	0.339891793377483	0	0
E1	boc	CAR_P06681_C2	74	37	182	55	0.777014412162162	0.502563905405405	0.0643218901098901	-0.131547854545455	0.00156594842963863	5.24222459581593e-06	0.274450506756757	0.195869744655345	0	0
E1	boc	INF_P15692_VEGFA	74	37	182	55	3.0632257027027	2.38250745945946	1.46937797802198	0.982449709090909	0.00156594842963863	2.58804892400888e-05	0.680718243243243	0.486928268931069	0	0
E2	boc	CAR2_Q9Y2Y8_PRG3	85	82	151	125	0.623103529411765	1.0194487804878	0.897924503311258	1.0512232	0.0015710202645734	0.0187484719666714	-0.39634525107604	-0.153298696688742	0	0
E2	bo34	NEU2_B2RUY7_VWC2L	61	82	129	125	0.352750819672131	0.613184146341463	0.18542480620155	0.3643744	0.00159307132048446	0.0629543348268394	-0.260433326669332	-0.17894959379845	0	0
E1	boc	INF_P14210_HGF	74	37	182	55	2.60546819594595	2.21046228378378	1.04648276923077	0.635331418181818	0.00159988641085275	1.44341035268816e-05	0.395005912162162	0.411151351048951	0	0
E1	bo12	CAR_P19971_TYMP	19	37	52	55	1.14261439473684	0.494858189189189	0.962006615384615	1.00591912727273	0.0016295300275646	0.805524853132754	0.647756205547653	-0.0439125118881118	0	0
E1	bo12	ONC_P07237_P4HB	19	37	52	55	1.24105023684211	0.866017324324324	0.900968615384615	0.841846254545455	0.0016295300275646	0.419568027932415	0.375032912517781	0.0591223608391608	0	0
E1	boc	INF_P15291_B4GALT1	74	37	182	55	1.26969204054054	0.976547108108108	0.735708274725275	0.485632036363636	0.00163457775800124	0.000536443774963423	0.293144932432432	0.250076238361638	0	0
E1	bo34	CAR_Q99988_GDF15	55	37	130	55	2.05980452272727	1.47549052702703	1.73021252307692	1.07882469090909	0.00165908533607314	1.01453333103531e-06	0.584313995700246	0.651387832167832	0	0
E1	bo34	INF_B1AKI9_ISM1	55	37	130	55	1.32496959090909	0.930518405405405	1.14541433846154	1.10079461818182	0.00165908533607314	0.161122585498317	0.394451185503685	0.0446197202797203	0	0
E1	bo34	INF_O43291_SPINT2	55	37	130	55	2.55331261363636	1.73647641891892	1.71769661538462	1.19452018181818	0.00165908533607314	5.22217436721959e-07	0.816836194717445	0.523176433566434	0	0
E2	bo34	ONC2_Q86TE4_LUZP2	61	82	129	125	0.5521	0.881114634146342	0.667364341085271	0.7130976	0.00166129892922901	0.880502101323698	-0.329014634146341	-0.0457332589147287	0	0
E1	boc	ONC_P09110_ACAA1	74	37	182	55	0.90275788882064	0.296943315724817	1.00963886813187	0.852125418181818	0.00166771826918457	0.0221297837629851	0.605814573095824	0.15751344995005	0	0
E1	boc	ONC_Q6PCB0_VWA1	74	37	182	55	1.89119514864865	1.35573062162162	1.03769717582418	0.462359490909091	0.00166992066887211	1.66361483167453e-06	0.535464527027027	0.575337684915085	0	0
E1	boc	ONC_Q96I15_SCLY	74	37	182	55	1.20556694594595	0.671300054054054	0.713530681318681	0.354254872727273	0.00166992066887211	0.00100524938748729	0.534266891891892	0.359275808591409	0	0
E1	boc	ONC_O95388_CCN4	74	37	182	55	2.38690233783784	1.95483645945946	1.43197147252747	0.900703018181818	0.00166992066887211	1.2558727172818e-06	0.432065878378378	0.531268454345654	0	0
E2	bo34	NEU2_Q6Y7W6_GIGYF2	61	82	129	125	3.11509180327869	2.56071219512195	2.87307441860465	1.7848952	0.00168462607406972	8.55443278961104e-19	0.554379608156737	1.08817921860465	0	0
E2	bo34	ONC2_Q96BQ1_FAM3D	61	82	129	125	0.537896721311475	1.05921829268293	1.15988139534884	0.9690208	0.00168462607406972	0.0712325727688269	-0.521321571371451	0.190860595348837	0	0
E1	bo34	CAR_P09668_CTSH	55	37	130	55	-0.142595454545454	-0.703553783783784	-1.04858315384615	-1.11500290909091	0.00170481671866847	0.448165375915445	0.560958329238329	0.0664197552447552	0	0
E1	bo34	CAR_P00533_EGFR	55	37	130	55	0.4073955	0.621006513513514	-0.00521996923076923	0.239373527272727	0.00170481671866847	2.58874844969118e-05	-0.213611013513514	-0.244593496503496	0	0
E1	boc	INF_Q9NQ30_ESM1	74	37	182	55	1.41898067567568	1.00287459459459	1.20963912087912	0.910310727272727	0.0017059654286889	0.000592697419143726	0.416106081081081	0.299328393606394	0	0
E1	bo12	NEU_P20333_TNFRSF1B	19	37	52	55	1.38074571052632	0.869613864864865	0.566810076923077	0.559115309090909	0.00173844527699369	0.752939718330356	0.511131845661451	0.00769476783216783	0	0
E1	bo12	INF_P80162_CXCL6	19	37	52	55	3.04372197368421	2.49839094594595	1.29428980769231	1.27249654545455	0.00173844527699369	0.357904930188871	0.545331027738265	0.0217932622377623	0	0
E1	bo12	INF_Q08334_IL10RB	19	37	52	55	1.43009632894737	1.04447741891892	0.536072038461539	0.482171236363636	0.00173844527699369	0.568462262493819	0.38561891002845	0.0539008020979022	0	0
E1	bo12	ONC_P29317_EPHA2	19	37	52	55	1.64039134210526	1.18692781081081	0.588697923076923	0.498043381818182	0.00173844527699369	0.479291084776605	0.453463531294452	0.0906545412587412	0	0
E2	boc	INF2_P24864_CCNE1	85	82	151	125	1.18415176470588	0.878631707317073	1.25305298013245	0.9903656	0.00173981420079728	0.000124759472178648	0.305520057388809	0.26268738013245	0	0
E2	boc	CAR2_P55000_SLURP1	85	82	151	125	0.156102352941176	0.422682926829268	0.425123178807947	0.4642176	0.00174316281103975	0.945646991618869	-0.266580573888092	-0.039094421192053	0	0
E2	boc	CAR2_O43280_TREH	85	82	151	125	-0.581635294117647	0.00487682926829267	-0.590646357615894	0.2049	0.00175269901573885	3.51758550573156e-07	-0.58651212338594	-0.795546357615894	0	0
E2	boc	INF2_Q8IX19_MCEMP1	85	82	151	125	3.13996235294118	2.60838780487805	2.55801721854305	2.1002112	0.00177189117185589	0.00157633336509387	0.531574548063128	0.457806018543046	0	0
E1	boc	NEU_P05067_APP	74	37	182	55	4.39723625675676	3.99274808108108	1.27239735164835	0.859259745454545	0.00178021068253079	0.000770671134502183	0.404488175675676	0.413137606193806	0	0
E1	boc	ONC_Q9ULX7_CA14	74	37	182	55	0.602357972972973	0.920492432432432	0.0702389560439561	0.286978727272727	0.00178021068253079	0.00104607153010779	-0.318134459459459	-0.216739771228771	0	0
E1	bo34	CAR_O15354_GPR37	55	37	130	55	1.54487459090909	0.835354891891892	1.59012126153846	1.34256825454545	0.00179977625962205	0.123686336555126	0.709519699017199	0.247553006993007	0	0
E1	bo34	ONC_Q9NP84_TNFRSF12A	55	37	130	55	1.35399365909091	0.894269743243243	0.686627246153846	0.289133854545455	0.00179977625962205	9.79279509648345e-06	0.459723915847666	0.397493391608392	0	0
E1	boc	NEU_Q16740_CLPP	74	37	182	55	0.25710222972973	-0.0693312162162162	2.12056917582418	1.84956963636364	0.00181843675064843	0.0520813871774447	0.326433445945946	0.270999539460539	0	0
E1	boc	ONC_Q9NPH0_ACP6	74	37	182	55	1.52766956081081	1.07442344594595	0.856957472527473	0.806023090909091	0.00181843675064843	0.853106190986526	0.453246114864865	0.0509343816183816	0	0
E2	boc	CAR2_Q6NZY4_ZCCHC8	85	82	151	125	1.59692	1.40274146341463	1.30187284768212	1.1590672	0.00183661962823536	0.00488863310102486	0.194178536585366	0.142805647682119	0	0
E1	bo34	ONC_P09110_ACAA1	55	37	130	55	0.931948592975208	0.296943315724817	1.0443736	0.852125418181818	0.00184485089319817	0.00569023229281944	0.635005277250391	0.192248181818182	0	0
E1	bo34	NEU_Q9UKK9_NUDT5	55	37	130	55	1.73173967424243	1.29052277927928	1.75875706153846	1.33385269090909	0.00184875669690883	1.2728914271704e-05	0.441216894963146	0.424904370629371	0	0
E1	bo34	CAR_P13591_NCAM1	55	37	130	55	0.510608977272727	0.775721824324324	0.00265715384615385	0.320881454545455	0.00184905736045479	0.0047928665672119	-0.265112847051597	-0.318224300699301	0	0
E1	bo12	CAR_O00584_RNASET2	19	37	52	55	1.49380880263158	1.08363893243243	0.538055653846154	0.5612664	0.00185386216346775	0.738783737848917	0.410169870199147	-0.0232107461538462	0	0
E1	bo12	NEU_P35237_SERPINB6	19	37	52	55	1.15132005263158	0.748484810810811	1.22791296153846	1.17520803636364	0.00185386216346775	0.555850135536906	0.402835241820768	0.0527049251748253	0	0
E1	bo12	INF_Q7KYR7_BTN2A1	19	37	52	55	1.37536289473684	1.03833135135135	0.496303461538462	0.506587090909091	0.00185386216346775	0.320144832708716	0.337031543385491	-0.0102836293706294	0	0
E1	boc	ONC_Q11201_ST3GAL1	74	37	182	55	1.52503602027027	1.28996760810811	0.895813395604396	0.615368654545455	0.00185741582047554	0.00120609512844823	0.235068412162162	0.280444741058941	0	0
E2	boc	INF2_P46013_MKI67	85	82	151	125	1.91455764705882	1.44868292682927	1.31936291390728	0.2949272	0.00187076962909037	9.35202689573764e-16	0.465874720229555	1.02443571390728	0	0
E1	bo12	CAR_Q9UKL0_RCOR1	19	37	52	55	0.849752736842105	0.195090432432432	0.277476115384615	0.471666618181818	0.00187441473565598	0.866293133132245	0.654662304409673	-0.194190502797203	0	0
E2	boc	CAR2_Q13563_PKD2	85	82	151	125	2.21746	1.79987073170732	1.42983907284768	0.5783552	0.00189115899362723	1.3970962288799e-16	0.417589268292683	0.851483872847682	0	0
E2	boc	ONC2_Q9GZZ8_LACRT	85	82	151	125	0.73711294117647	1.10085487804878	0.809335099337748	0.8543984	0.00189699048262284	0.710482129495388	-0.36374193687231	-0.0450633006622516	0	0
E1	boc	NEU_Q8WV92_MITD1	74	37	182	55	1.65797004054054	1.12204132432432	3.23438773626374	2.73882974545455	0.00189716116979252	0.000884304039365689	0.535928716216216	0.49555799080919	0	0
E1	boc	ONC_P06756_ITGAV	74	37	182	55	-0.137461722972973	0.00262087837837838	0.00988747252747251	0.149978	0.00189716116979252	0.00319922055716119	-0.140082601351351	-0.140090527472527	0	0
E1	bo34	INF_P15692_VEGFA	55	37	130	55	3.10113845454545	2.38250745945946	1.61782110769231	0.982449709090909	0.00189957550015051	1.50238742065173e-07	0.718630995085995	0.635371398601399	0	0
E1	bo34	INF_Q9UII2_ATP5IF1	55	37	130	55	1.27470052272727	0.627103824324325	3.49497173846154	2.69286974545455	0.00189957550015051	0.000967705897087385	0.647596698402948	0.802101993006993	0	0
E1	boc	CAR_O60635_TSPAN1	74	37	182	55	1.78602189864865	1.0460017972973	1.4242446043956	0.859422472727273	0.00191728130884445	0.00305132005176022	0.740020101351351	0.564822131668332	0	0
E1	boc	CAR_P08118_MSMB	74	37	182	55	-0.707263277027027	-0.136360067567568	-0.959681703296703	-0.777828	0.00193768627684433	0.17452232053796	-0.570903209459459	-0.181853703296703	0	0
E1	bo12	ONC_Q9UQB8_BAIAP2	19	37	52	55	1.11607332330827	0.353854707850708	0.743641615384615	0.523343854545455	0.00195044569179013	0.191617417981895	0.762218615457563	0.220297760839161	0	0
E1	bo12	INF_Q9Y6Q6_TNFRSF11A	19	37	52	55	1.98632576315789	1.42872083783784	0.653980923076923	0.765185709090909	0.00197611713855908	0.522900711408859	0.557604925320057	-0.111204786013986	0	0
E1	bo12	ONC_Q9C0C4_SEMA4C	19	37	52	55	1.66427531578947	1.34235778378378	0.648772576923077	0.642565309090909	0.00197611713855908	0.868807054155564	0.32191753200569	0.00620726783216796	0	0
E1	boc	CAR_Q53H82_LACTB2	74	37	182	55	1.55681252606178	1.19300888223938	2.44501663736264	2.05022647272727	0.00197900482267964	0.000913203912900667	0.363803643822394	0.394790164635364	0	0
E2	bo34	INF2_P01009_SERPINA1	61	82	129	125	0.117601639344262	0.0459987804878049	0.140753488372093	0.0381776	0.00198301915093374	4.28152013339368e-15	0.0716028588564574	0.102575888372093	0	0
E1	boc	NEU_Q9UKK9_NUDT5	74	37	182	55	1.69567317342343	1.29052277927928	1.62657101098901	1.33385269090909	0.0019995094818773	0.000326620968818449	0.405150394144145	0.29271832007992	0	0
E2	bo34	ONC2_Q7Z692_CEACAM19	61	82	129	125	0.169501639344262	0.495607317073171	0.367268992248062	0.4376584	0.00201652841211063	0.195941015653806	-0.326105677728908	-0.070389407751938	0	0
E2	boc	CAR2_P47972_NPTX2	85	82	151	125	0.499474117647059	0.792351219512195	0.723575496688742	0.6750672	0.00201774692629077	0.347193759026087	-0.292877101865136	0.0485082966887417	0	0
E1	bo34	CAR_P32942_ICAM3	55	37	130	55	0.424761636363636	0.679688810810811	0.0977602615384615	0.242880436363636	0.00205883250745871	0.0726834732433846	-0.254927174447174	-0.145120174825175	0	0
E1	bo34	NEU_P07306_ASGR1	55	37	130	55	1.28278229545455	0.968479743243243	0.800919784615385	0.536048945454546	0.00205883250745871	0.000170358744962135	0.314302552211302	0.264870839160839	0	0
E1	bo34	ONC_Q9NPH0_ACP6	55	37	130	55	1.53345079545455	1.07442344594595	0.925290153846154	0.806023090909091	0.00205883250745871	0.470029279071719	0.4590273495086	0.119267062937063	0	0
E1	boc	NEU_O15197_EPHB6	74	37	182	55	1.64524019594595	1.32765995945946	0.773318142857143	0.638725527272727	0.00206407798304514	0.146792678145174	0.317580236486487	0.134592615584416	0	0
E2	boc	NEU2_Q6Y7W6_GIGYF2	85	82	151	125	3.05377058823529	2.56071219512195	2.72327748344371	1.7848952	0.00208393595775368	1.12182343858622e-15	0.493058393113343	0.938382283443709	0	0
E2	boc	INF2_P21854_CD72	85	82	151	125	0.233917647058824	-0.0365329268292683	0.939438410596027	0.584544	0.0020951289619249	1.33768208453328e-08	0.270450573888092	0.354894410596026	0	0
E2	boc	INF2_P30101_PDIA3	85	82	151	125	0.595145882352941	0.38049512195122	0.695798013245033	0.2387592	0.00210595751086404	3.28635851829472e-12	0.214650760401722	0.457038813245033	0	0
E1	boc	CAR_P36222_CHI3L1	74	37	182	55	2.13584741216216	1.42635163513514	1.22542865934066	0.602730581818182	0.00210786099493568	0.000357535401320305	0.709495777027027	0.622698077522478	0	0
E1	boc	ONC_Q8IX05_CD302	74	37	182	55	1.59094130405405	1.30871309459459	1.18820232967033	1.03876178181818	0.00210786099493568	0.048140593981432	0.28222820945946	0.149440547852148	0	0
E1	bo34	ONC_Q9GZY6_LAT2	55	37	130	55	1.18190765909091	0.730449418918919	2.11123118461538	1.50682352727273	0.00211458185335033	0.000579711939097442	0.45145824017199	0.604407657342658	0	0
E2	bo34	NEU2_O75146_HIP1R	61	82	129	125	1.92022459016393	1.49905609756098	1.94033178294574	0.8858688	0.00213018872480128	1.04360722828012e-18	0.421168492602959	1.05446298294574	0	0
E1	boc	INF_O00182_LGALS9	74	37	182	55	1.3395842972973	0.987113351351351	0.838336527472528	0.583838109090909	0.00215249424510369	0.00346421639671809	0.352470945945946	0.254498418381618	0	0
E1	bo34	ONC_Q99075_HBEGF	55	37	130	55	3.51543436363636	3.11278475675676	1.47252718461538	0.791630436363636	0.00217162669861086	2.14751762717301e-05	0.402649606879607	0.680896748251748	0	0
E1	bo34	CAR_Q76M96_CCDC80	55	37	130	55	2.61181384090909	1.94867471621622	1.78208721538462	1.29603032727273	0.00217171248693274	0.00031804813472665	0.663139124692875	0.486056888111888	0	0
E1	bo34	NEU_Q9UBB4_ATXN10	55	37	130	55	0.376157909090909	0.0723847027027027	1.40481496923077	0.882481018181818	0.00218462824871562	3.21860448436446e-05	0.303773206388206	0.522333951048951	0	0
E1	boc	NEU_Q6UXH9_PAMR1	74	37	182	55	0.967545466216216	0.6712105	0.370116989010989	0.1942788	0.0021979431368897	0.00183172717942798	0.296334966216216	0.175838189010989	0	0
E1	boc	INF_Q8TEU8_WFIKKN2	74	37	182	55	1.14763780405405	1.6497802027027	0.426268186813187	0.629411272727273	0.00219799246418035	0.0392639923555464	-0.502142398648649	-0.203143085914086	0	0
E2	bo34	ONC2_Q9Y5E8_PCDHB15	61	82	129	125	1.33451803278689	1.72243292682927	0.778324031007752	0.9541384	0.00221922153772657	0.0375358375636283	-0.387914894042383	-0.175814368992248	0	0
E2	boc	NEU2_P54315_PNLIPRP1	85	82	151	125	0.142415294117647	0.706968292682927	0.561694039735099	0.43876	0.00222229617389247	0.13583041081242	-0.56455299856528	0.122934039735099	0	0
E1	bo12	NEU_P78325_ADAM8	19	37	52	55	2.33595823684211	1.88061045945946	0.976560115384615	0.849799236363636	0.0022425586646633	0.130661711001387	0.455347777382646	0.126760879020979	0	0
E1	bo12	ONC_O43240_KLK10	19	37	52	55	1.41194930263158	0.730016256756757	0.331118692307692	0.2542132	0.0022425586646633	0.460144990825189	0.681933045874822	0.0769054923076923	0	0
E2	boc	INF2_Q9ULI3_HEG1	85	82	151	125	0.303297647058824	0.535737804878049	0.459892715231788	0.4305792	0.00224612880117695	0.433927811561967	-0.232440157819225	0.0293135152317881	0	0
E2	bo34	ONC2_P05091_ALDH2	61	82	129	125	0.878626229508197	0.602073170731707	0.412832558139535	0.4214448	0.00227604999850938	0.643758291698526	0.276553058776489	-0.00861224186046511	0	0
E1	bo34	INF_P40259_CD79B	55	37	130	55	1.49354059090909	1.08786305405405	1.03379924615385	0.691663127272727	0.00229024023693821	0.00152132442410092	0.405677536855037	0.342136118881119	0	0
E2	boc	INF2_O14791_APOL1	85	82	151	125	-0.764256470588235	-0.189621951219512	-2.72606158940397	-2.545864	0.0022945882443039	0.478317510601248	-0.574634519368723	-0.180197589403974	0	0
E1	boc	CAR_P35218_CA5A	74	37	182	55	1.51059908783784	0.675257364864865	0.595466043956044	0.345098	0.00233982751260502	0.0925457467659353	0.835341722972973	0.250368043956044	0	0
E2	boc	INF2_P10643_C7	85	82	151	125	0.498229411764706	0.771365853658537	0.726011258278146	0.6654184	0.00234397295799191	0.0390742161194394	-0.273136441893831	0.0605928582781458	0	0
E1	bo34	NEU_Q08431_MFGE8	55	37	130	55	1.01222022727273	0.635106621621622	0.461232538461538	0.222446909090909	0.0023517001032942	0.00920466252498421	0.377113605651106	0.238785629370629	0	0
E2	bo12	ONC2_Q16891_IMMT	24	82	22	125	1.29777916666667	0.53724756097561	1.3255	0.7012104	0.00237798685703836	0.000148958720367711	0.760531605691057	0.6242896	0	0
E1	bo12	CAR_O14798_TNFRSF10C	19	37	52	55	1.29471548684211	0.860259094594595	0.404195230769231	0.265000290909091	0.00238749103577824	0.506810412041426	0.434456392247511	0.13919493986014	0	0
E1	boc	CAR_P04080_CSTB	74	37	182	55	1.53484090540541	1.09700678378378	1.31989858241758	1.02739698181818	0.00238893729261495	0.000366834271526552	0.437834121621622	0.292501600599401	0	0
E1	boc	ONC_Q16595_FXN	74	37	182	55	0.59535952027027	0.264546175675676	2.70922050549451	2.1373548	0.00238893729261495	0.00162073099048376	0.330813344594595	0.571865705494506	0	0
E2	boc	ONC2_P35249_RFC4	85	82	151	125	0.557207058823529	0.403068292682927	0.558340397350993	0.3029432	0.00239419151054103	6.84971511459273e-09	0.154138766140603	0.255397197350993	0	0
E1	bo34	CAR_Q8NI22_MCFD2	55	37	130	55	1.37679109090909	1.08145902702703	1.62131343076923	1.18057101818182	0.00241466677355812	8.82089965821564e-06	0.295332063882064	0.440742412587413	0	0
E1	bo34	ONC_Q16595_FXN	55	37	130	55	0.593238113636364	0.264546175675676	2.92761595384615	2.1373548	0.00241466677355812	3.11535866835186e-05	0.328691937960688	0.790261153846154	0	0
E1	boc	INF_Q92484_SMPDL3A	74	37	182	55	0.712577574324324	1.19219531081081	0.157066692307692	0.353337745454545	0.00243898900033473	0.185080967216633	-0.479617736486486	-0.196271053146853	0	0
E1	bo34	CAR_P55774_CCL18	55	37	130	55	1.82288897727273	1.23943777027027	0.982608384615385	0.617253454545455	0.00247907750885796	0.00217343215918405	0.583451207002457	0.36535493006993	0	0
E1	bo34	NEU_P29218_IMPA1	55	37	130	55	0.26503713997114	-0.055203643929644	1.35504213846154	0.940273781818182	0.00247917309962481	0.00112320270785786	0.320240783900784	0.414768356643357	0	0
E1	bo34	NEU_P63313_TMSB10	55	37	130	55	2.18534359090909	1.61727078378378	2.76994335384615	1.98912992727273	0.00247917309962481	4.46450984877599e-07	0.568072807125307	0.780813426573427	0	0
E1	bo34	INF_P22301_IL10	55	37	130	55	1.92924611363636	1.31409795945946	1.41668098461538	0.976117418181818	0.00247917309962481	0.00601359661866218	0.615148154176904	0.440563566433566	0	0
E1	boc	NEU_P09211_GSTP1	74	37	182	55	0.599892648648649	0.218519675675676	0.646390252747253	0.431779127272727	0.00248099663987412	0.000769958280126528	0.381372972972973	0.214611125474525	0	0
E2	boc	NEU2_O95295_SNAPIN	85	82	151	125	0.784482352941177	0.535587804878049	0.616082119205298	0.41642	0.00249799231128757	0.00565546928340282	0.248894548063128	0.199662119205298	0	0
E1	bo12	INF_Q9HCU5_PREB	19	37	52	55	0.744159894736842	0.486853351351351	0.666271192307692	0.606640290909091	0.00251230162868198	0.22276765568446	0.257306543385491	0.0596309013986014	0	0
E1	bo12	NEU_P28908_TNFRSF8	19	37	52	55	1.61805546052632	0.994270743243243	0.793583461538461	0.604054	0.00254075400516656	0.202435135895208	0.623784717283072	0.189529461538462	0	0
E2	bo34	INF2_Q99062_CSF3R	61	82	129	125	0.697177049180328	0.982784146341463	0.542290697674419	0.6049208	0.00254119549978882	0.123963656125759	-0.285607097161136	-0.0626301023255813	0	0
E1	boc	ONC_Q9H4F8_SMOC1	74	37	182	55	2.33125643918919	2.02517147297297	1.24491232967033	0.682205236363636	0.00254198271111717	1.63097543196801e-07	0.306084966216216	0.562707093306693	0	0
E1	bo34	NEU_P14174_MIF	55	37	130	55	3.28723081818182	2.52792643243243	3.69037178461538	2.83618458181818	0.00254525253905267	1.50238742065173e-07	0.759304385749386	0.854187202797203	0	0
E2	bo34	CAR2_P36776_LONP1	61	82	129	125	1.59930163934426	1.14195487804878	2.28221395348837	1.5430224	0.00255799808242072	5.7266226025698e-09	0.457346761295482	0.739191553488372	0	0
E2	bo34	INF2_Q8NI17_IL31RA	61	82	129	125	0.281554098360656	0.572419512195122	0.162406201550388	0.3175264	0.00259296578900903	0.00281838205405485	-0.290865413834466	-0.155120198449612	0	0
E1	boc	CAR_P09668_CTSH	74	37	182	55	-0.169197027027027	-0.703553783783784	-1.11892791208791	-1.11500290909091	0.00259495755251779	0.832038069894579	0.534356756756757	-0.00392500299700305	0	0
E2	bo34	NEU2_Q2L4Q9_PRSS53	61	82	129	125	-0.0231065573770492	0.24374756097561	0.0325317829457364	0.1676528	0.00264577946349887	0.072581984965139	-0.266854118352659	-0.135121017054264	0	0
E2	bo34	ONC2_O15182_CETN3	61	82	129	125	1.42307704918033	1.06601219512195	2.54864263565891	1.7941112	0.0026815418688284	2.63067548068474e-11	0.357064854058377	0.754531435658915	0	0
E1	bo34	INF_Q9Y6Q6_TNFRSF11A	55	37	130	55	1.85880686363636	1.42872083783784	1.00540441538462	0.765185709090909	0.00268226766667957	0.0062375801388033	0.430086025798526	0.240218706293706	0	0
E1	bo34	ONC_P36888_FLT3	55	37	130	55	1.16976313636364	1.45277862162162	-0.179319261538462	-0.00449352727272727	0.00268226766667957	0.00111066391666496	-0.283015485257985	-0.174825734265734	0	0
E1	bo12	CAR_P19022_CDH2	19	37	52	55	2.05038367105263	1.65400798648649	0.994088153846154	0.881439490909091	0.00270275953297582	0.349814438834449	0.396375684566145	0.112648662937063	0	0
E1	bo12	CAR_P15529_CD46	19	37	52	55	1.39682322368421	1.0869997972973	0.613127692307692	0.722174	0.00270275953297582	0.308159187777768	0.309823426386913	-0.109046307692308	0	0
E1	bo12	NEU_Q53H47_SETMAR	19	37	52	55	1.525991	1.07853356756757	0.555960884615385	0.479147781818182	0.00270275953297582	0.235076709679895	0.447457432432433	0.0768131027972028	0	0
E1	bo12	ONC_Q92876_KLK6	19	37	52	55	1.59659194736842	1.16682448648649	0.714650730769231	0.691541890909091	0.00270275953297582	0.942857154472112	0.429767460881935	0.0231088398601399	0	0
E1	boc	CAR_Q99650_OSMR	74	37	182	55	0.846817459459459	0.644963405405405	0.416101274725275	0.333392072727273	0.00270394707622059	0.00229671453989562	0.201854054054054	0.082709201998002	0	0
E1	boc	CAR_Q92820_GGH	74	37	182	55	0.965184702702703	0.649214432432432	0.347353725274725	0.148362836363636	0.00270394707622059	0.00202907706748869	0.31597027027027	0.198990888911089	0	0
E1	boc	INF_Q9UHC6_CNTNAP2	74	37	182	55	1.2538495	1.67564781081081	0.561071417582418	0.659546290909091	0.00270394707622059	0.553515112190197	-0.421798310810811	-0.0984748733266733	0	0
E2	bo34	CAR2_P35228_NOS2	61	82	129	125	0.0640639344262295	0.364035365853659	0.105321705426357	0.2141864	0.00275048696142839	0.414589554256556	-0.299971431427429	-0.108864694573643	0	0
E1	bo34	NEU_P13500_CCL2	55	37	130	55	2.77563972727273	2.41352605405405	1.32305550769231	0.966722290909091	0.00275316927230575	0.000105972333394893	0.362113673218673	0.356333216783217	0	0
E1	bo34	CAR_P20711_DDC	55	37	130	55	0.435427386363636	0.892675202702703	-0.0415509230769231	0.366877818181818	0.0027532733736767	0.00455174816237876	-0.457247816339066	-0.408428741258741	0	0
E1	bo34	INF_P15291_B4GALT1	55	37	130	55	1.26603559090909	0.976547108108108	0.803946861538462	0.485632036363636	0.0027532733736767	2.65841726601913e-05	0.289488482800983	0.318314825174825	0	0
E1	bo34	ONC_Q9BYH1_SEZ6L	55	37	130	55	0.889899136363636	1.10306083783784	0.283448030769231	0.442926072727273	0.0027532733736767	0.0152820517679987	-0.213161701474202	-0.159478041958042	0	0
E2	bo34	INF2_A2VDF0_FUOM	61	82	129	125	0.886813114754098	0.414508536585366	0.8155	0.4004128	0.00275433955587218	3.96725905450108e-05	0.472304578168733	0.4150872	0	0
E1	boc	CAR_O75340_PDCD6	74	37	182	55	2.45183295945946	2.04069343243243	1.04501754945055	0.7788216	0.00275999602588739	0.0029099535787127	0.411139527027027	0.266195949450549	0	0
E1	boc	CAR_O15354_GPR37	74	37	182	55	1.4678977972973	0.835354891891892	1.49482336263736	1.34256825454545	0.00281710435148786	0.393124714184264	0.632542905405405	0.152255108091908	0	0
E1	boc	ONC_P07237_P4HB	74	37	182	55	1.12501968918919	0.866017324324324	1.08603830769231	0.841846254545455	0.00281710435148786	0.00200622794027833	0.259002364864865	0.244192053146853	0	0
E1	bo34	CAR_Q16620_NTRK2	55	37	130	55	0.379306159090909	0.660735554054054	-0.0360547538461539	0.254480036363636	0.00282599224855135	4.60638798204607e-05	-0.281429394963145	-0.29053479020979	0	0
E1	bo34	INF_Q9NQ30_ESM1	55	37	130	55	1.44867136363636	1.00287459459459	1.28076723076923	0.910310727272727	0.00282599224855135	7.57070106855155e-05	0.445796769041769	0.370456503496503	0	0
E1	bo34	INF_Q15166_PON3	55	37	130	55	1.14372270454545	1.31771160810811	0.648946523076923	0.768042327272727	0.00282599224855135	0.0578353440143177	-0.173988903562654	-0.119095804195804	0	0
E1	bo34	ONC_Q9Y5L3_ENTPD2	55	37	130	55	1.06672678787879	0.594012468468469	0.646694246153846	0.402414036363636	0.00282599224855135	0.014906656476171	0.47271431941032	0.24428020979021	0	0
E2	bo34	NEU2_O75167_PHACTR2	61	82	129	125	1.20065737704918	0.829351219512195	4.02542015503876	3.0115784	0.002865865751858	2.4808201810505e-07	0.371306157536985	1.01384175503876	0	0
E2	bo34	CAR2_P40199_CEACAM6	61	82	129	125	0.730491803278689	1.08522804878049	0.579497674418605	0.8069408	0.00286681088339555	0.000491983860072547	-0.354736245501799	-0.227443125581395	0	0
E1	bo12	CAR_P80370_DLK1	19	37	52	55	1.58405644736842	0.75103527027027	0.686011346153846	0.475562181818182	0.0028739360735803	0.245052415835559	0.833021177098151	0.210449164335664	0	0
E1	boc	CAR_Q76M96_CCDC80	74	37	182	55	2.52136441216216	1.94867471621622	1.6336098021978	1.29603032727273	0.00287528979924882	0.00817070679706451	0.572689695945946	0.337579474925075	0	0
E1	boc	NEU_O14625_CXCL11	74	37	182	55	2.86454268918919	2.25381127027027	1.72410117582418	1.10219414545455	0.00287528979924882	0.000386117790232792	0.610731418918919	0.62190703036963	0	0
E1	boc	INF_P24387_CRHBP	74	37	182	55	1.20520894594595	0.891174486486486	0.602452758241758	0.416393709090909	0.00287528979924882	0.00119664602539532	0.314034459459459	0.186059049150849	0	0
E1	boc	ONC_O60907_TBL1X	74	37	182	55	2.22024679054054	1.76498547297297	2.39569423076923	1.92585818181818	0.00287528979924882	0.00105861848760761	0.455261317567567	0.469836048951049	0	0
E2	boc	CAR2_P12277_CKB	85	82	151	125	2.27113764705882	1.83912317073171	2.56539072847682	1.4147848	0.00292452335667295	7.72519477176069e-21	0.432014476327116	1.15060592847682	0	0
E1	boc	INF_P0DMV8_HSPA1A	74	37	182	55	2.0530952027027	1.52718067567568	1.91903994505495	1.38581890909091	0.0029645640785219	0.000786490371295437	0.525914527027027	0.533221035964036	0	0
E1	bo34	NEU_Q6UXH9_PAMR1	55	37	130	55	0.968707204545455	0.6712105	0.401318415384615	0.1942788	0.00297660571043248	0.000927088418604096	0.297496704545455	0.207039615384615	0	0
E1	bo34	CAR_P31949_S100A11	55	37	130	55	0.2527335	-0.183580891891892	-1.04397724615385	-1.30990476363636	0.0029767166063316	3.41434804234146e-05	0.436314391891892	0.265927517482518	0	0
E1	bo34	INF_P13232_IL7	55	37	130	55	4.23088893181818	3.69981422972973	2.03619435384615	1.5744232	0.0029767166063316	4.78807002802508e-05	0.531074702088452	0.461771153846154	0	0
E1	bo34	INF_Q9GZT9_EGLN1	55	37	130	55	2.58599754545455	1.80346908108108	0.333985876923077	-0.425849927272727	0.0029767166063316	9.16057113156954e-10	0.782528464373464	0.759835804195804	0	0
E1	bo34	ONC_P35052_GPC1	55	37	130	55	1.03321463636364	0.754966810810811	0.397400523076923	0.149867236363636	0.0029767166063316	0.00200507023717167	0.278247825552825	0.247533286713287	0	0
E2	boc	NEU2_P54819_AK2	85	82	151	125	0.564749411764706	0.228978048780488	2.62676225165563	1.7275776	0.00298580349429969	1.33768208453328e-08	0.335771362984218	0.899184651655629	0	0
E1	bo34	INF_P0DMV8_HSPA1A	55	37	130	55	2.07904204545455	1.52718067567568	2.14760723076923	1.38581890909091	0.00301541436517626	1.09420319857988e-05	0.55186136977887	0.761788321678321	0	0
E1	boc	INF_P28838_LAP3	74	37	182	55	0.480750898034398	0.178176665847666	0.831514648351648	0.591250581818182	0.00302545659655966	0.00546148833018749	0.302574232186732	0.240264066533467	0	0
E2	bo12	INF2_P29622_SERPINA4	24	82	22	125	0.0584416666666667	0.361558536585366	0.232186363636364	0.3669024	0.00304695758304518	0.0535649311108466	-0.303116869918699	-0.134716036363636	0	0
E1	bo34	INF_P78410_BTN3A2	55	37	130	55	1.76576609090909	1.35028091891892	1.30473066153846	1.09497538181818	0.00305479729106294	0.00747409577297883	0.415485171990172	0.20975527972028	0	0
E1	boc	INF_P11274_BCR	74	37	182	55	1.62861784009009	1.17236870720721	2.32002492307692	1.77997403636364	0.00305649009749131	0.000168152468166569	0.456249132882882	0.540050886713287	0	0
E1	bo34	INF_P78362_SRPK2	55	37	130	55	1.44421878787879	1.16527279279279	1.36130492307692	0.941491636363636	0.00307523128622655	0.000254870419912516	0.278945995085996	0.419813286713287	0	0
E1	boc	NEU_P15018_LIF	74	37	182	55	1.49306598198198	1.06976228828829	0.91434854945055	0.700106763636364	0.00309470104096194	0.00540145409821252	0.423303693693693	0.214241785814186	0	0
E2	bo34	CAR2_P16035_TIMP2	61	82	129	125	0.303995081967213	0.409474390243902	0.275929457364341	0.251816	0.00316495927520115	0.39338973697359	-0.105479308276689	0.0241134573643411	0	0
E1	boc	CAR_Q9UEW3_MARCO	74	37	182	55	0.780041932432432	0.55195645945946	0.531241142857143	0.374390472727273	0.00318301260597355	0.00779911017673126	0.228085472972973	0.15685067012987	0	0
E1	bo34	ONC_Q8N9I9_DTX3	55	37	130	55	1.61087259090909	1.31134964864865	1.18844675384615	0.807486509090909	0.00321647065733184	4.59661523842529e-06	0.299522942260442	0.380960244755245	0	0
E1	bo34	INF_Q9UKX5_ITGA11	55	37	130	55	-1.35727490909091	-0.986938054054054	-0.892078476923077	-0.363282218181818	0.00321658871619433	1.26422091676443e-08	-0.370336855036855	-0.528796258741259	0	0
E1	bo34	ONC_P82980_RBP5	55	37	130	55	1.85904204545455	1.37292743243243	1.12000238461538	0.876945636363636	0.00321658871619433	0.0222574100088043	0.486114613022113	0.243056748251748	0	0
E1	bo34	ONC_Q9H6S3_EPS8L2	55	37	130	55	1.46285895454545	1.01904667567568	0.943045292307692	0.721172145454545	0.00321658871619433	0.0237956827187729	0.443812278869779	0.221873146853147	0	0
E1	bo12	NEU_Q14126_DSG2	19	37	52	55	2.25811169736842	1.88835217567568	0.953457961538462	0.9241984	0.00324560054238648	0.268573354161652	0.369759521692745	0.0292595615384615	0	0
E1	bo12	INF_O75077_ADAM23	19	37	52	55	0.969085157894737	0.495822	0.626503307692308	0.554330472727273	0.00324560054238648	0.24002803667681	0.473263157894737	0.0721728349650349	0	0
E1	bo12	ONC_Q9NZ53_PODXL2	19	37	52	55	1.19937378947368	0.855379621621622	0.405662653846154	0.355991163636364	0.00324560054238648	0.995026821564953	0.343994167852063	0.0496714902097902	0	0
E1	boc	CAR_P52888_THOP1	74	37	182	55	2.17770469594595	1.85588290540541	1.3706821978022	1.12475854545455	0.0032480476165793	0.0008631863421806	0.321821790540541	0.245923652347652	0	0
E1	boc	ONC_P15848_ARSB	74	37	182	55	3.25120469594595	2.76000858108108	1.15038989010989	0.782008545454545	0.0032480476165793	0.000382838458379773	0.491196114864865	0.368381344655345	0	0
E2	bo34	CAR2_O43290_SART1	61	82	129	125	2.19037213114754	1.63404268292683	0.840117054263566	-0.00490560000000002	0.00327322688886484	1.94751181536506e-15	0.556329448220712	0.845022654263566	0	0
E2	bo34	CAR2_Q6NUS6_TCTN3	61	82	129	125	0.244790163934426	0.51820487804878	0.392724031007752	0.4904024	0.00329482419372679	0.0584946542208409	-0.273414714114354	-0.0976783689922481	0	0
E1	bo34	NEU_O15197_EPHB6	55	37	130	55	1.64598947727273	1.32765995945946	0.832138184615385	0.638725527272727	0.00330037872636507	0.0214786923529717	0.318329517813268	0.193412657342657	0	0
E1	bo34	INF_O43915_VEGFD	55	37	130	55	0.508951204545455	0.727756932432432	0.0417433538461538	0.0669853818181818	0.00330037872636507	0.659888617153358	-0.218805727886978	-0.025242027972028	0	0
E1	bo34	ONC_P07947_YES1	55	37	130	55	1.82958588636364	1.27200187837838	2.8384916	2.15305705454545	0.00330037872636507	7.66644624894095e-05	0.557584007985258	0.685434545454545	0	0
E1	boc	CAR_Q86VB7_CD163	74	37	182	55	1.21633002027027	0.861595391891892	0.73848689010989	0.540733236363636	0.00331429110681992	0.0101443255131598	0.354734628378378	0.197753653746254	0	0
E1	boc	NEU_Q9P126_CLEC1B	74	37	182	55	4.4962409054054	4.02235002702703	2.71110984615385	2.08039061818182	0.00331429110681992	0.00115951457907487	0.473890878378378	0.630719227972028	0	0
E1	boc	ONC_Q9Y5K2_KLK4	74	37	182	55	1.66542114864865	1.09499040540541	1.19647796703297	0.831347818181818	0.00331429110681992	0.0109610160662124	0.570430743243243	0.365130148851149	0	0
E2	boc	CAR2_O95965_ITGBL1	85	82	151	125	0.620924705882353	0.968774390243902	0.809392052980133	0.7599936	0.00336406652307844	0.10371781617921	-0.34784968436155	0.0493984529801325	0	0
E1	bo12	NEU_P53582_METAP1	19	37	52	55	0.956290947368421	0.74585254054054	0.874856	0.876319927272727	0.00337417224615441	0.913079787684791	0.21043840682788	-0.00146392727272726	0	0
E2	boc	INF2_Q53FA7_TP53I3	85	82	151	125	0.917944705882353	0.619370731707317	2.07569139072848	1.3683536	0.00338150898316753	4.01621774754341e-15	0.298573974175036	0.707337790728477	0	0
E1	boc	NEU_P13500_CCL2	74	37	182	55	2.74821051351351	2.41352605405405	1.23882136263736	0.966722290909091	0.00338169290900542	0.00176322027820426	0.334684459459459	0.272099071728272	0	0
E1	boc	ONC_Q9GZY6_LAT2	74	37	182	55	1.13242560135135	0.730449418918919	1.94345314285714	1.50682352727273	0.00338169290900542	0.00731911128255905	0.401976182432432	0.436629615584416	0	0
E1	bo34	ONC_Q11201_ST3GAL1	55	37	130	55	1.53005870454545	1.28996760810811	0.919673969230769	0.615368654545455	0.00338615227520854	0.000507093478634195	0.240091096437346	0.304305314685315	0	0
E1	bo34	ONC_P15848_ARSB	55	37	130	55	3.28546988636364	2.76000858108108	1.27675130769231	0.782008545454545	0.00338615227520854	2.58872562464478e-05	0.525461305282555	0.494742762237762	0	0
E1	bo12	CAR_Q8WVQ1_CANT1	19	37	52	55	1.63487502631579	1.35554591891892	0.632664461538462	0.559459381818182	0.0034470313775606	0.252726576953292	0.27932910739687	0.0732050797202798	0	0
E1	bo12	NEU_Q9BZM5_ULBP2	19	37	52	55	1.76203714473684	1.32891928378378	0.877947076923077	0.749084254545455	0.0034470313775606	0.191617417981895	0.433117860953058	0.128862822377622	0	0
E1	bo12	ONC_P61218_POLR2F	19	37	52	55	1.60008903947368	1.03996058108108	0.263491192307692	0.185433381818182	0.0034470313775606	0.285089469945242	0.560128458392603	0.0780578104895105	0	0
E1	boc	NEU_O76061_STC2	74	37	182	55	1.46492666216216	1.09108781081081	1.04921927472527	0.844973018181818	0.00345048305907393	0.00272390016822818	0.373838851351351	0.204246256543456	0	0
E1	boc	ONC_Q9NTU7_CBLN4	74	37	182	55	0.773500993243243	1.08732987837838	-0.0788038131868132	0.186607490909091	0.00345048305907393	0.0030403612589699	-0.313828885135135	-0.265411304095904	0	0
E2	boc	ONC2_Q8WUY3_PRUNE2	85	82	151	125	0.825083529411765	0.554124390243902	0.610627152317881	0.4234712	0.00346773839091645	0.00673616401235466	0.270959139167862	0.187155952317881	0	0
E1	bo34	NEU_O00559_EBAG9	55	37	130	55	0.884805045454545	0.459750027027027	2.73458956923077	2.05120152727273	0.00347395075136682	0.000178728457702539	0.425055018427518	0.683388041958042	0	0
E2	bo34	CAR2_Q8N4F0_BPIFB2	61	82	129	125	-0.106103278688525	-0.709371951219512	0.553555813953488	-0.4374208	0.00349545920817088	1.83418988029018e-10	0.603268672530987	0.990976613953488	0	0
E1	boc	INF_Q16698_DECR1	74	37	182	55	1.43281045945946	0.912334108108108	2.88333463736264	2.3727856	0.00352047196615974	0.00125440219628592	0.520476351351351	0.510549037362638	0	0
E1	boc	ONC_Q9UHD8_SEPTIN9	74	37	182	55	0.638480783783784	0.418082810810811	0.576736747252747	0.418959563636364	0.00352047196615974	0.00233097814378143	0.220397972972973	0.157777183616384	0	0
E2	bo12	CAR2_P11279_LAMP1	24	82	22	125	0.5717875	0.711780487804878	0.33	0.447956	0.00352652724058497	0.0832475591149033	-0.139992987804878	-0.117956	0	0
E2	bo12	NEU2_P08579_SNRPB2	24	82	22	125	3.88752916666667	3.02311585365854	1.49993181818182	0.7558664	0.0035266103573287	2.86725375872872e-05	0.86441331300813	0.744065418181818	0	0
E1	bo34	CAR_P21964_COMT	55	37	130	55	1.75981529545455	1.28747639189189	2.86601704615385	2.11644410909091	0.00356381626076936	3.01910366946632e-06	0.472338903562654	0.749572937062937	0	0
E1	bo34	ONC_O00244_ATOX1	55	37	130	55	2.43694540909091	1.93485808108108	2.98946773846154	2.36696301818182	0.00356381626076936	2.76509888460459e-06	0.502087328009828	0.62250472027972	0	0
E1	boc	CAR_P20711_DDC	74	37	182	55	0.470714222972973	0.892675202702703	0.034287032967033	0.366877818181818	0.00359175024828822	0.0188399567689148	-0.42196097972973	-0.332590785214785	0	0
E1	bo34	CAR_O14793_MSTN	55	37	130	55	-0.193454409090909	0.349651432432432	-0.769301292307692	-0.285170872727273	0.00365579163543992	0.000102749489052619	-0.543105841523341	-0.48413041958042	0	0
E1	bo34	NEU_O76061_STC2	55	37	130	55	1.48212313636364	1.09108781081081	1.09428966153846	0.844973018181818	0.00365579163543992	0.00114721373850485	0.391035325552826	0.249316643356643	0	0
E2	bo34	CAR2_Q02817_MUC2	61	82	129	125	0.135503278688525	0.759943902439024	0.0422263565891473	0.456288	0.00368300144341033	0.0172866874133371	-0.6244406237505	-0.414061643410853	0	0
E1	boc	INF_Q05084_ICA1	74	37	182	55	1.10031690862291	0.701298311454311	1.33330618681319	0.985467309090909	0.00369849813864717	0.000540837321095949	0.399018597168597	0.347838877722278	0	0
E1	boc	INF_P25942_CD40	74	37	182	55	1.66249953378378	1.36747841891892	1.49988976923077	1.24154229090909	0.0037010558317411	0.00411296509315581	0.295021114864865	0.258347478321678	0	0
E1	boc	NEU_Q08431_MFGE8	74	37	182	55	0.998940067567568	0.635106621621622	0.405982637362637	0.222446909090909	0.00373825887072481	0.0258397027611392	0.363833445945946	0.183535728271728	0	0
E2	boc	CAR2_Q9HCU0_CD248	85	82	151	125	0.469105882352941	0.79780243902439	0.802298013245033	0.7187184	0.0037467290597595	0.284809790211388	-0.328696556671449	0.0835796132450332	0	0
E2	boc	NEU2_Q2L4Q9_PRSS53	85	82	151	125	0.00273176470588235	0.24374756097561	0.0593046357615894	0.1676528	0.0037467290597595	0.152241927232718	-0.241015796269727	-0.108348164238411	0	0
E1	bo34	CAR_Q15828_CST6	55	37	130	55	0.63118	1.01987972972973	0.406106538461538	0.654336363636364	0.00374992044232462	0.0221682296831476	-0.38869972972973	-0.248229825174825	0	0
E1	bo34	INF_P01127_PDGFB	55	37	130	55	4.65050381818182	4.25268875675676	2.05715189230769	1.17436829090909	0.00374992044232462	3.64630847588994e-05	0.397815061425061	0.882783601398601	0	0
E1	bo34	ONC_P21589_NT5E	55	37	130	55	3.15275043181818	2.59970187837838	1.25239698461538	1.04127978181818	0.00374992044232462	0.078617283929813	0.553048553439803	0.211117202797203	0	0
E1	boc	INF_P32456_GBP2	74	37	182	55	0.847993675675676	0.369651783783784	0.76151110989011	0.729818072727273	0.00377411955958426	0.690289577066876	0.478341891891892	0.0316930371628371	0	0
E2	bo34	ONC2_O75940_SMNDC1	61	82	129	125	1.92683606557377	1.37679268292683	0.322952713178295	-0.9187576	0.00378018090832018	5.12142337160385e-23	0.550043382646941	1.24171031317829	0	0
E2	bo34	NEU2_P62760_VSNL1	61	82	129	125	0.569718032786885	0.883418292682927	0.409706201550388	0.5135376	0.00378021669830802	0.169068773255242	-0.313700259896042	-0.103831398449612	0	0
E2	boc	CAR2_P23560_BDNF	85	82	151	125	3.87018235294118	4.16096463414634	1.79568874172185	1.0300384	0.00378518080488926	4.37160310539792e-08	-0.290782281205165	0.765650341721854	0	0
E1	bo34	INF_Q6UXB4_CLEC4G	55	37	130	55	1.48115954545455	1.16129216216216	0.827733384615385	0.600414363636364	0.0038462469921386	0.002600610268987	0.319867383292383	0.227319020979021	0	0
E1	bo34	ONC_Q8IX05_CD302	55	37	130	55	1.57780065909091	1.30871309459459	1.2079686	1.03876178181818	0.0038462469921386	0.0190515623578103	0.269087564496314	0.169206818181818	0	0
E2	boc	ONC2_P10415_BCL2	85	82	151	125	0.750815294117647	0.470508536585366	1.36027417218543	1.0791872	0.0038628875788046	7.68628676656727e-06	0.280306757532281	0.28108697218543	0	0
E1	boc	NEU_Q9H0C8_ILKAP	74	37	182	55	1.86974135654886	1.43559554054054	1.22751521978022	0.909416181818182	0.00389010131558208	6.53121714389351e-05	0.434145816008316	0.318099037962038	0	0
E2	boc	NEU2_Q92859_NEO1	85	82	151	125	0.216028235294118	0.341132926829268	0.179903311258278	0.1995328	0.00390262807440913	0.808472424535974	-0.125104691535151	-0.0196294887417219	0	0
E2	bo34	INF2_P98170_XIAP	61	82	129	125	1.05041475409836	0.749031707317073	1.89323565891473	1.3191864	0.00393032421388848	2.72977589709643e-07	0.301383046781287	0.574049258914729	0	0
E1	bo34	CAR_Q96AP7_ESAM	55	37	130	55	2.11625295454545	1.81285959459459	0.944388615384615	0.773732181818182	0.00394481634822906	0.00168630618218294	0.30339335995086	0.170656433566434	0	0
E1	bo34	CAR_Q86VB7_CD163	55	37	130	55	1.23923815909091	0.861595391891892	0.749604215384615	0.540733236363636	0.00394481634822906	0.00854129614047612	0.377642767199017	0.208870979020979	0	0
E1	bo34	CAR_P10721_KIT	55	37	130	55	0.196127613636364	0.508138310810811	-0.312718692307692	0.0991503636363636	0.00394481634822906	1.25504076172433e-06	-0.312010697174447	-0.411869055944056	0	0
E1	bo34	ONC_P00519_ABL1	55	37	130	55	2.07465229545455	1.65007190540541	1.52450432307692	1.1197224	0.00394481634822906	0.000714745612008726	0.42458039004914	0.404781923076923	0	0
E1	boc	CAR_P09417_QDPR	74	37	182	55	1.13453521621622	0.864492648648649	1.7264473956044	1.45513912727273	0.00396814457443307	0.000764435375671511	0.270042567567568	0.271308268331668	0	0
E2	boc	INF2_P04196_HRG	85	82	151	125	0.301670588235294	0.55720487804878	0.740930463576159	0.739668	0.00398275495686809	0.905333866421186	-0.255534289813486	0.00126246357615889	0	0
E1	bo34	CAR_Q14162_SCARF1	55	37	130	55	2.55205106818182	2.16509306756757	1.42732741538462	1.01915552727273	0.00404567433545208	3.75579487217073e-06	0.38695800061425	0.408171888111888	0	0
E2	bo34	INF2_P36955_SERPINF1	61	82	129	125	0.0688737704918033	0.211270731707317	0.228290697674419	0.176776	0.00405944503054469	0.0139935565826632	-0.142396961215514	0.0515146976744186	0	0
E1	bo34	NEU_O94813_SLIT2	55	37	130	55	1.51328372727273	1.12329464864865	0.642547984615385	0.402008509090909	0.00409267729993092	0.00501625315119805	0.389989078624079	0.240539475524475	0	0
E1	bo12	CAR_Q06033_ITIH3	19	37	52	55	1.18923781578947	0.788996297297297	0.558429307692308	0.313815309090909	0.00411975767018035	0.0041009905120219	0.400241518492176	0.244613998601399	0	0
E1	boc	CAR_Q8NI22_MCFD2	74	37	182	55	1.35203335135135	1.08145902702703	1.50046443956044	1.18057101818182	0.00412859315219594	0.000420373713994142	0.270574324324324	0.319893421378622	0	0
E1	bo34	NEU_Q9NQ88_TIGAR	55	37	130	55	1.20384418181818	0.79628627027027	0.645728830769231	0.608964145454545	0.00413007048495786	0.213060308328742	0.407557911547911	0.0367646853146854	0	0
E1	bo34	INF_Q8IVG5_SAMD9L	55	37	130	55	2.58724395454545	2.0452737027027	1.61787298461538	0.996594872727273	0.00414886754906073	2.42217053659086e-06	0.541970251842752	0.621278111888112	0	0
E1	bo12	ONC_Q9NS68_TNFRSF19	19	37	52	55	1.89471632894737	1.39186228378378	0.653537807692308	0.634942327272727	0.00418258877268978	0.475427425120075	0.502854045163585	0.0185954804195805	0	0
E1	boc	NEU_P14174_MIF	74	37	182	55	3.19277981081081	2.52792643243243	3.47541497802198	2.83618458181818	0.00421096323749479	2.22877581636164e-05	0.664853378378378	0.639230396203796	0	0
E1	boc	ONC_Q14203_DCTN1	74	37	182	55	2.38284212837838	1.95927371621622	1.99379027472527	1.64792290909091	0.00421096323749479	0.00487011613859415	0.423568412162162	0.345867365634366	0	0
E1	bo34	NEU_O00308_WWP2	55	37	130	55	1.83229961363636	1.49546301351351	1.22049258461538	1.02281356363636	0.00425429565637493	0.00908434589933387	0.33683660012285	0.197679020979021	0	0
E1	bo34	NEU_Q9UGT4_SUSD2	55	37	130	55	1.03149584090909	1.25218374324324	0.545973338461539	0.712380436363636	0.00425429565637493	0.0503449654423287	-0.220687902334152	-0.166407097902098	0	0
E1	bo34	CAR_P04080_CSTB	55	37	130	55	1.51135140909091	1.09700678378378	1.40500110769231	1.02739698181818	0.004254443363602	7.35057785050688e-06	0.414344625307125	0.377604125874126	0	0
E1	bo34	NEU_O94779_CNTN5	55	37	130	55	0.660420431818182	0.988414310810811	0.233244215384615	0.601335963636364	0.004254443363602	0.000134581249718711	-0.327993878992629	-0.368091748251748	0	0
E1	bo34	NEU_Q9NQ38_SPINK5	55	37	130	55	0.526254636363636	0.822932486486487	0.0647087538461538	0.411053054545455	0.004254443363602	3.81059912090388e-06	-0.29667785012285	-0.346344300699301	0	0
E1	bo34	INF_P25942_CD40	55	37	130	55	1.66749870454545	1.36747841891892	1.63528781538462	1.24154229090909	0.004254443363602	0.000114098610847079	0.300020285626536	0.393745524475524	0	0
E2	boc	ONC2_Q9GZX6_IL22	85	82	151	125	0.350934117647059	0.703071951219512	0.629737748344371	0.8781304	0.0042750758085142	0.0138809489229153	-0.352137833572453	-0.248392651655629	0	0
E1	boc	ONC_P00519_ABL1	74	37	182	55	2.05408660135135	1.65007190540541	1.40162838461538	1.1197224	0.00429482125213328	0.00881558971701359	0.404014695945946	0.281905984615385	0	0
E1	bo34	CAR_O95841_ANGPTL1	55	37	130	55	1.17647718181818	0.93392372972973	0.679722169230769	0.438440036363636	0.00430799057734281	6.67340266886483e-05	0.242553452088452	0.241282132867133	0	0
E1	bo34	CAR_O14786_NRP1	55	37	130	55	1.38917863636364	1.13310702702703	0.809848769230769	0.631081636363636	0.00436244994181971	0.00054227292590393	0.25607160933661	0.178767132867133	0	0
E1	bo34	INF_O00182_LGALS9	55	37	130	55	1.34228881818182	0.987113351351351	0.923698738461538	0.583838109090909	0.00436244994181971	0.000124321626711461	0.355175466830467	0.339860629370629	0	0
E1	bo34	ONC_Q9UHD8_SEPTIN9	55	37	130	55	0.638153363636364	0.418082810810811	0.634715507692308	0.418959563636364	0.00436244994181971	0.000197768837147225	0.220070552825553	0.215755944055944	0	0
E1	bo12	NEU_P52798_EFNA4	19	37	52	55	1.89927855263158	1.46740851351351	0.661985	0.608423818181818	0.00436859874769097	0.927986672488221	0.431870039118065	0.0535611818181819	0	0
E1	bo12	ONC_P37173_TGFBR2	19	37	52	55	1.31534544736842	0.874720891891892	0.481591423076923	0.5298024	0.00436859874769097	0.531043112220402	0.440624555476529	-0.0482109769230769	0	0
E2	bo12	NEU2_Q9Y6X8_ZHX2	24	82	22	125	1.7401	1.32586951219512	0.729454545454545	0.3631048	0.00437568719777631	8.64291185887235e-05	0.414230487804878	0.366349745454545	0	0
E1	boc	NEU_A1E959_ODAM	74	37	182	55	1.0542911981982	0.864130882882882	0.441721274725275	0.360964436363636	0.00437846954875998	0.228975138085997	0.190160315315315	0.0807568383616383	0	0
E1	boc	ONC_Q9UP79_ADAMTS8	74	37	182	55	0.430340472972973	0.716752297297297	0.129271813186813	0.408843454545455	0.00438019073328133	0.010410332475975	-0.286411824324324	-0.279571641358641	0	0
E2	bo34	CAR2_Q9H3S4_TPK1	61	82	129	125	0.164526229508197	0.36220243902439	0.924843410852713	0.7184768	0.004413856279539	0.000668625237505686	-0.197676209516194	0.206366610852713	0	0
E1	boc	NEU_Q9UBB4_ATXN10	74	37	182	55	0.331519162162162	0.0723847027027027	1.2850518021978	0.882481018181818	0.00443862925281067	0.000495352363999943	0.259134459459459	0.402570784015984	0	0
E2	boc	ONC2_Q9Y5E8_PCDHB15	85	82	151	125	1.38043882352941	1.72243292682927	0.77193178807947	0.9541384	0.00445076329172932	0.0251959100053228	-0.341994103299857	-0.18220661192053	0	0
E1	bo34	CAR_P13501_CCL5	55	37	130	55	3.01711993181818	2.44055941891892	2.79843026153846	2.07433407272727	0.00447293624356079	3.1984267268024e-05	0.576560512899263	0.724096188811189	0	0
E1	bo34	ONC_P05187_ALPP	55	37	130	55	2.40082745454545	1.06809362162162	1.39384550769231	0.0561704727272727	0.00447293624356079	6.84443689060091e-05	1.33273383292383	1.33767503496504	0	0
E1	bo12	NEU_P14625_HSP90B1	19	37	52	55	0.702206736842105	0.353212	0.519416576923077	0.591204472727273	0.0044799630552754	0.498673545592622	0.348994736842105	-0.0717878958041958	0	0
E1	bo12	NEU_P09211_GSTP1	19	37	52	55	0.944159789473684	0.218519675675676	0.546902769230769	0.431779127272727	0.00448134647990339	0.030045792465815	0.725640113798009	0.115123641958042	0	0
E1	bo34	CAR_P24821_TNC	55	37	130	55	1.73915765909091	1.27787455405405	0.999455184615385	0.611297527272727	0.00458595203468217	0.000229380158192746	0.461283105036855	0.388157657342657	0	0
E1	bo34	NEU_P09769_FGR	55	37	130	55	2.30333334090909	1.72553901351351	0.492281646153846	0.263949163636364	0.00458595203468217	0.000213530031833143	0.577794327395577	0.228332482517483	0	0
E1	bo34	ONC_O60911_CTSV	55	37	130	55	-0.0675566363636364	0.345483891891892	-0.572521723076923	-0.310552072727273	0.00458595203468217	0.00261340618627343	-0.413040528255528	-0.26196965034965	0	0
E2	bo12	NEU2_Q13277_STX3	24	82	22	125	0.905541666666667	0.66639756097561	0.975472727272727	0.8016656	0.00458779969289795	0.000872992410768511	0.239144105691057	0.173807127272727	0	0
E2	boc	NEU2_P26378_ELAVL4	85	82	151	125	0.512137647058824	0.160303658536585	0.563418543046358	0.2143496	0.00460563957265858	0.0096678629126539	0.351833988522238	0.349068943046358	0	0
E2	bo34	INF2_P24864_CCNE1	61	82	129	125	1.11242786885246	0.878631707317073	1.30328294573643	0.9903656	0.00461325790748741	5.28294694537376e-05	0.233796161535386	0.312917345736434	0	0
E1	bo12	CAR_Q13105_ZBTB17	19	37	52	55	1.99535857894737	1.22296551351351	0.805176961538462	0.643486654545455	0.00463068216620897	0.135489889265868	0.772393065433855	0.161690306993007	0	0
E1	bo12	CAR_P01589_IL2RA	19	37	52	55	1.42721318421053	0.886233756756757	0.650952923076923	0.445838472727273	0.00463068216620897	0.0804032894196952	0.54097942745377	0.20511445034965	0	0
E1	bo12	CAR_Q96H15_TIMD4	19	37	52	55	1.2020645	0.678793216216216	0.475677923076923	0.419660290909091	0.00463068216620897	0.594089109268859	0.523271283783784	0.0560176321678321	0	0
E1	bo12	NEU_Q6UWL6_KIRREL2	19	37	52	55	1.53786143421053	0.938671364864865	0.545145076923077	0.431034581818182	0.00463068216620897	0.29216861289263	0.599190069345662	0.114110495104895	0	0
E1	bo12	NEU_Q6UX15_LAYN	19	37	52	55	2.02082917105263	1.51123287837838	1.09619888461538	1.06220974545455	0.00463068216620897	0.888468750266745	0.509596292674253	0.0339891391608391	0	0
E2	boc	INF2_P36955_SERPINF1	85	82	151	125	0.0911294117647059	0.211270731707317	0.219801324503311	0.176776	0.00465607647610302	0.0375885134314364	-0.120141319942611	0.0430253245033113	0	0
E2	boc	NEU2_Q0P6D2_DIPK1C	85	82	151	125	0.428163529411765	0.667019512195122	0.376543046357616	0.4448064	0.0046611601116903	0.3810254932895	-0.238855982783357	-0.068263353642384	0	0
E1	bo34	CAR_Q99650_OSMR	55	37	130	55	0.845361636363636	0.644963405405405	0.459471338461538	0.333392072727273	0.0047015478959554	0.000178727192975779	0.200398230958231	0.126079265734266	0	0
E1	boc	CAR_Q16627_CCL14	74	37	182	55	2.37466222972973	2.07143554054054	0.874772967032967	0.718922	0.00473726479314708	0.0203675911728904	0.303226689189189	0.155850967032967	0	0
E1	boc	INF_Q5KU26_COLEC12	74	37	182	55	1.29297781756757	1.03109893243243	0.747895692307692	0.661989672727273	0.00473726479314708	0.0428159687173987	0.261878885135135	0.0859060195804195	0	0
E1	boc	ONC_Q9NRA1_PDGFC	74	37	182	55	1.34678412837838	1.01047382432432	0.759890923076923	0.550879927272727	0.00473726479314708	0.0011686985289981	0.336310304054054	0.209010995804196	0	0
E1	bo34	NEU_P30039_PBLD	55	37	130	55	0.872432954545455	0.560156081081081	1.21756076923077	1.01949454545455	0.00475188839488225	0.072920457666943	0.312276873464373	0.198066223776224	0	0
E2	boc	INF2_Q16378_PRR4	85	82	151	125	-0.866304705882353	-0.372819512195122	-0.739484105960265	-0.522076	0.00477397802221018	0.0244169083437317	-0.493485193687231	-0.217408105960265	0	0
E2	bo34	CAR2_Q6NZY4_ZCCHC8	61	82	129	125	1.60034426229508	1.40274146341463	1.29912868217054	1.1590672	0.00478989080847229	0.00584619202542388	0.197602798880448	0.140061482170543	0	0
E2	bo12	INF2_P61457_PCBD1	24	82	22	125	0.709325	0.235285365853659	1.23272272727273	0.6459184	0.00480939636952127	0.000152248663824373	0.474039634146341	0.586804327272727	0	0
E1	bo34	CAR_P43121_MCAM	55	37	130	55	0.776364636363636	1.07887897297297	0.277385138461538	0.664619054545455	0.0048197752319661	0.000788430845277823	-0.302514336609336	-0.387233916083916	0	0
E1	bo34	NEU_P16444_DPEP1	55	37	130	55	0.822054159090909	1.16143814864865	0.270386584615385	0.454870290909091	0.0048197752319661	0.132726411284489	-0.33938398955774	-0.184483706293706	0	0
E1	bo34	NEU_P22105_TNXB	55	37	130	55	0.280240386363636	0.461587256756757	-0.140781892307692	0.0192335272727273	0.0048197752319661	0.0922456321466834	-0.18134687039312	-0.16001541958042	0	0
E1	boc	NEU_P06734_FCER2	74	37	182	55	1.07786935810811	0.686538445945946	0.467628956043956	0.366751636363636	0.004830462415542	0.377766737551964	0.391330912162162	0.10087731968032	0	0
E1	boc	CAR_Q92520_FAM3C	74	37	182	55	1.290869	1.09938859459459	0.607080912087912	0.570512763636364	0.00483055542847035	0.456880928582209	0.191480405405405	0.0365681484515484	0	0
E1	boc	CAR_O95998_IL18BP	74	37	182	55	1.16976103378378	0.90703822972973	0.622835626373626	0.558038509090909	0.00483055542847035	0.0292308965517501	0.262722804054054	0.0647971172827173	0	0
E2	boc	ONC2_Q8N0Z9_VSIG10	85	82	151	125	0.220664705882353	0.440379268292683	0.22524238410596	0.337384	0.00484364370166522	0.0679086780758086	-0.21971456241033	-0.11214161589404	0	0
E2	boc	CAR2_Q6NUS6_TCTN3	85	82	151	125	0.281415294117647	0.51820487804878	0.394217880794702	0.4904024	0.00484591595758747	0.0507521247958077	-0.236789583931133	-0.096184519205298	0	0
E1	boc	INF_Q96DB9_FXYD5	74	37	182	55	0.364022	0.17304227027027	1.18689663736264	0.921945927272727	0.00487470180340961	0.00075185341198293	0.19097972972973	0.26495071008991	0	0
E1	bo12	NEU_P01375_TNF	19	37	52	55	1.64675242105263	1.25724481081081	0.862212192307692	0.778192218181818	0.00490660384745027	0.326250454895399	0.389507610241821	0.0840199741258741	0	0
E1	bo12	ONC_Q9HAV7_GRPEL1	19	37	52	55	2.70224151315789	1.37129047297297	1.641365	1.21909709090909	0.00490660384745027	0.0388064986482967	1.33095104018492	0.422267909090909	0	0
E1	bo12	ONC_Q9NP84_TNFRSF12A	19	37	52	55	1.43756564473684	0.894269743243243	0.422235846153846	0.289133854545455	0.00490660384745027	0.441434545553537	0.543295901493599	0.133101991608392	0	0
E1	boc	INF_P16455_MGMT	74	37	182	55	2.2306025	1.56260418918919	4.42229840659341	4.02447036363636	0.00492550524905767	0.0412298555594413	0.667998310810811	0.397828042957043	0	0
E1	boc	INF_B1AKI9_ISM1	74	37	182	55	1.2577727972973	0.930518405405405	1.09556347252747	1.10079461818182	0.00492550524905767	0.296146860014621	0.327254391891892	-0.00523114565434568	0	0
E1	boc	ONC_O00244_ATOX1	74	37	182	55	2.39741112162162	1.93485808108108	2.84412394505495	2.36696301818182	0.00492550524905767	0.000131729779101177	0.46255304054054	0.477160926873127	0	0
E1	boc	ONC_P21589_NT5E	74	37	182	55	3.12406961486486	2.59970187837838	1.30877551648352	1.04127978181818	0.00492550524905767	0.037173569331591	0.524367736486486	0.267495734665335	0	0
E1	bo34	CAR_P08319_ADH4	55	37	130	55	1.68907488636364	1.02070804054054	0.449923769230769	0.302456181818182	0.00494068628000522	0.481179030893771	0.668366845823096	0.147467587412587	0	0
E2	boc	INF2_P20061_TCN1	85	82	151	125	0.448651764705882	0.627028048780488	0.105233112582781	0.3221184	0.00496806930519551	1.65844409521784e-06	-0.178376284074605	-0.216885287417219	0	0
E2	boc	CAR2_O43290_SART1	85	82	151	125	2.13384	1.63404268292683	0.750651655629139	-0.00490560000000002	0.00499279791836412	2.30159740676539e-14	0.499797317073171	0.755557255629139	0	0
E2	bo34	NEU2_Q92888_ARHGEF1	61	82	129	125	2.4431262295082	1.84174756097561	3.49898062015504	2.8456632	0.00501379967339692	2.16282292844254e-07	0.601378668532587	0.653317420155039	0	0
E2	bo34	ONC2_O75781_PALM	61	82	129	125	0.268316393442623	0.644739024390244	0.764358139534884	0.6929024	0.00501379967339692	0.390181568464668	-0.376422630947621	0.0714557395348837	0	0
E1	boc	CAR_Q9NQX5_NPDC1	74	37	182	55	1.77678332432432	1.48714075675676	1.19161558241758	1.04782676363636	0.00502213998216786	0.0252478548942734	0.289642567567568	0.143788818781219	0	0
E2	boc	NEU2_Q92888_ARHGEF1	85	82	151	125	2.37286823529412	1.84174756097561	3.46363907284768	2.8456632	0.00504264593142732	1.76866098732827e-07	0.531120674318508	0.617975872847682	0	0
E1	bo34	CAR_P51693_APLP1	55	37	130	55	0.291819068181818	0.589258094594595	0.475299446153846	0.743983781818182	0.00506433411894921	0.0286463536722309	-0.297439026412776	-0.268684335664336	0	0
E1	bo34	NEU_P52943_CRIP2	55	37	130	55	2.15232636363636	1.72832972972973	0.863198846153846	0.580648181818182	0.00506433411894921	0.0017930819237886	0.423996633906634	0.282550664335664	0	0
E1	bo34	INF_Q6UXK5_LRRN1	55	37	130	55	0.226702409090909	0.576930351351351	-0.376014138461538	-0.0832812363636364	0.00506433411894921	0.00301385154715897	-0.350227942260442	-0.292732902097902	0	0
E2	boc	INF2_P00748_F12	85	82	151	125	0.118241176470588	0.408891463414634	0.364517218543046	0.4735992	0.00511829047936119	0.0849728420671829	-0.290650286944046	-0.109081981456954	0	0
E1	boc	CAR_P04275_VWF	74	37	182	55	5.47003614189189	5.06081131081081	2.70139121978022	2.65043098181818	0.00512048567856328	0.573978002335806	0.40922483108108	0.050960237962038	0	0
E1	boc	NEU_P35237_SERPINB6	74	37	182	55	0.99601927027027	0.748484810810811	1.52811591208791	1.17520803636364	0.00512048567856328	0.000835756455430836	0.24753445945946	0.352907875724276	0	0
E2	bo34	NEU2_P54315_PNLIPRP1	61	82	129	125	0.22083606557377	0.706968292682927	0.511900775193798	0.43876	0.00514229001758573	0.213309817889831	-0.486132227109156	0.0731407751937984	0	0
E2	bo12	INF2_P02787_TF	24	82	22	125	0.121320833333333	0.305684146341463	0.145104545454545	0.277796	0.00515981115694982	0.0398567481308342	-0.18436331300813	-0.132691454545455	0	0
E1	bo34	CAR_Q86U17_SERPINA11	55	37	130	55	2.25035077272727	1.89021991891892	1.77497290769231	1.33011287272727	0.00519077267812585	2.0890572242381e-06	0.360130853808354	0.444860034965035	0	0
E1	bo34	NEU_P14384_CPM	55	37	130	55	0.79923675	1.08180347297297	0.207203492307692	0.471929890909091	0.00519077267812585	0.00142959606373861	-0.282566722972973	-0.264726398601399	0	0
E1	bo34	NEU_Q969Z4_RELT	55	37	130	55	1.49463204545455	1.19854635135135	0.569431615384615	0.283377454545455	0.00519077267812585	2.49462634280189e-06	0.296085694103194	0.286054160839161	0	0
E1	bo34	INF_P16455_MGMT	55	37	130	55	2.30055386363636	1.56260418918919	4.73007746153846	4.02447036363636	0.00519077267812585	0.0011716984421046	0.737949674447175	0.705607097902098	0	0
E1	bo12	CAR_Q99674_CGREF1	19	37	52	55	1.29018425	0.847838472972973	0.619508230769231	0.680298618181818	0.00519698057436534	0.633488191266437	0.442345777027027	-0.0607903874125874	0	0
E1	bo12	CAR_P17931_LGALS3	19	37	52	55	1.35080531578947	0.909926972972973	0.496560653846154	0.527247854545455	0.00519698057436534	0.972652765067412	0.440878342816501	-0.0306872006993007	0	0
E1	bo12	INF_P78410_BTN3A2	19	37	52	55	1.83101594736842	1.35028091891892	0.990964653846154	1.09497538181818	0.00519698057436534	0.483171818722255	0.480735028449502	-0.104010727972028	0	0
E1	bo12	ONC_Q496F6_CD300E	19	37	52	55	1.66434959210526	1.12870514864865	0.724652769230769	0.601320945454546	0.00519698057436534	0.494915698265861	0.535644443456615	0.123331823776224	0	0
E1	boc	ONC_Q9BUE0_MED18	74	37	182	55	1.07186767996568	0.815117658515659	2.17864482417582	1.75114756363636	0.00521948096689797	0.00112345627513796	0.256750021450022	0.427497260539461	0	0
E1	boc	NEU_P07306_ASGR1	74	37	182	55	1.23756335810811	0.968479743243243	0.754828824175824	0.536048945454546	0.00522056871515876	0.000822344558761078	0.269083614864865	0.218779878721279	0	0
E1	boc	INF_P36941_LTBR	74	37	182	55	1.34797580405405	1.04761009459459	0.746225340659341	0.5638968	0.00522056871515876	0.007417908391977	0.30036570945946	0.182328540659341	0	0
E1	boc	INF_P55773_CCL23	74	37	182	55	1.58288655405405	1.16210986486486	0.798612802197802	0.485162	0.00522056871515876	0.000438546854979527	0.420776689189189	0.313450802197802	0	0
E1	boc	ONC_P07948_LYN	74	37	182	55	0.641144128378378	0.399732472972973	2.38305432967033	2.12918501818182	0.00522056871515876	0.131794762916914	0.241411655405405	0.253869311488511	0	0
E2	bo34	INF2_P04196_HRG	61	82	129	125	0.279911475409836	0.55720487804878	0.750744186046512	0.739668	0.00527374894921332	0.8885945428898	-0.277293402638944	0.0110761860465116	0	0
E2	bo34	ONC2_P48060_GLIPR1	61	82	129	125	0.654526229508197	0.866724390243902	0.77221007751938	0.7669536	0.00527374894921332	0.516232148452783	-0.212198160735706	0.00525647751937985	0	0
E2	boc	NEU2_O60235_TMPRSS11D	85	82	151	125	0.334276470588235	0.582562195121951	0.456060264900662	0.5492632	0.00529867031863567	0.0379378580969115	-0.248285724533716	-0.0932029350993377	0	0
E2	bo34	ONC2_O14879_IFIT3	61	82	129	125	0.608470491803279	0.439156097560976	0.511813178294574	0.2993944	0.00531258860543319	0.00227404600049524	0.169314394242303	0.212418778294574	0	0
E1	bo34	INF_Q12778_FOXO1	55	37	130	55	0.849281583333334	0.463312292792794	1.95039150769231	1.40090101818182	0.00531988045408514	5.87749111785937e-05	0.385969290540541	0.54949048951049	0	0
E1	bo34	CAR_O00533_CHL1	55	37	130	55	0.712099931818182	0.918333202702703	0.316213107692308	0.427584436363636	0.00532005674616263	0.751313197259911	-0.206233270884521	-0.111371328671329	0	0
E1	bo34	NEU_Q6UX15_LAYN	55	37	130	55	1.85384847727273	1.51123287837838	1.23645443076923	1.06220974545455	0.00532005674616263	0.0247429267970828	0.342615598894349	0.174244685314685	0	0
E1	bo34	NEU_O14625_CXCL11	55	37	130	55	2.85292759090909	2.25381127027027	1.89739075384615	1.10219414545455	0.00532005674616263	2.06277149419389e-05	0.59911632063882	0.795196608391608	0	0
E1	bo34	ONC_Q9GZV9_FGF23	55	37	130	55	-0.277693477272727	-0.745418283783784	0.519841030769231	0.159773163636364	0.00532005674616263	0.00490624886451686	0.467724806511056	0.360067867132867	0	0
E1	boc	NEU_Q9Y624_F11R	74	37	182	55	1.95798104054054	1.62783948648649	1.67609127472527	1.3385168	0.00532231539054983	0.000812414207820671	0.330141554054054	0.337574474725275	0	0
E2	boc	INF2_Q96PD5_PGLYRP2	85	82	151	125	0.373577647058824	0.577624390243902	0.394774834437086	0.4742376	0.00532494031664905	0.180984725842504	-0.204046743185079	-0.0794627655629139	0	0
E1	bo12	CAR_Q969P0_IGSF8	19	37	52	55	1.40052389473684	1.06297951351351	0.889844538461538	0.829694145454545	0.00533336063968231	0.543376152192322	0.337544381223329	0.060150393006993	0	0
E1	bo12	NEU_Q9H5V8_CDCP1	19	37	52	55	2.13302719736842	1.48433895945946	1.04405369230769	0.983347927272727	0.00533336063968231	0.729395031876959	0.648688237908962	0.0607057650349652	0	0
E2	boc	INF2_P09172_DBH	85	82	151	125	0.00662588235294115	0.512430487804878	0.140908609271523	0.5721112	0.00543108042805248	0.00115553115930346	-0.505804605451937	-0.431202590728477	0	0
E1	bo34	NEU_O75509_TNFRSF21	55	37	130	55	1.26278354545455	0.923216432432432	0.778809630769231	0.519498581818182	0.00545224197981448	2.23557160004287e-05	0.339567113022113	0.259311048951049	0	0
E2	bo34	INF2_O60238_BNIP3L	61	82	129	125	1.12377868852459	0.878171951219512	1.37231627906977	0.7888584	0.00547500142209128	1.13854585140596e-14	0.245606737305078	0.583457879069767	0	0
E1	bo12	INF_P09341_CXCL1	19	37	52	55	4.03531593421053	3.30904512162162	2.11331415384615	1.83150432727273	0.00550245022798974	0.152582487136527	0.726270812588905	0.281809826573427	0	0
E1	bo12	INF_Q07325_CXCL9	19	37	52	55	2.19823442105263	1.35782410810811	1.46176761538462	1.42030232727273	0.00550245022798974	0.824881594339936	0.840410312944524	0.041465288111888	0	0
E2	boc	NEU2_Q8IXM2_BAP18	85	82	151	125	2.78869058823529	2.32265853658537	1.75194635761589	0.9953264	0.00553915725067162	4.73286228598571e-18	0.466032051649928	0.756619957615894	0	0
E2	bo34	INF2_O75365_PTP4A3	61	82	129	125	1.17001803278689	0.798648780487805	1.15393333333333	0.9787456	0.00554581203012309	0.0301039287553099	0.37136925229908	0.175187733333333	0	0
E1	bo34	INF_P32456_GBP2	55	37	130	55	0.847113454545455	0.369651783783784	0.789814261538462	0.729818072727273	0.0055837212071252	0.499961875219901	0.477461670761671	0.0599961888111888	0	0
E1	bo34	CAR_Q03154_ACY1	55	37	130	55	3.42341854545455	2.93371264864865	1.81586801538462	1.48684476363636	0.00558738491276755	0.00230810279170022	0.489705896805897	0.329023251748252	0	0
E1	bo34	CAR_P06681_C2	55	37	130	55	0.746621113636364	0.502563905405405	0.101579523076923	-0.131547854545455	0.00558738491276755	3.75357316725247e-07	0.244057208230958	0.233127377622378	0	0
E1	bo34	ONC_Q14203_DCTN1	55	37	130	55	2.39181125	1.95927371621622	2.13544084615385	1.64792290909091	0.00558738491276755	0.000404612492006144	0.432537533783784	0.487517937062937	0	0
E1	bo34	ONC_Q9HAT2_SIAE	55	37	130	55	2.78548927272727	2.48262983783784	1.29090250769231	0.7923552	0.00558738491276755	3.29541010907801e-06	0.302859434889435	0.498547307692308	0	0
E2	boc	CAR2_P30084_ECHS1	85	82	151	125	1.21659176470588	0.615106097560976	2.89180264900662	2.3621752	0.00559359824471	0.000128209047061514	0.601485667144907	0.529627449006623	0	0
E1	bo12	ONC_Q9Y5V3_MAGED1	19	37	52	55	-0.21049	-0.268652162162162	-0.399274807692308	-0.342964	0.00559672029618668	0.673837612620713	0.0581621621621622	-0.0563108076923077	0	0
E2	boc	CAR2_O75348_ATP6V1G1	85	82	151	125	1.33998823529412	1.04202195121951	1.16390728476821	0.8384704	0.00570929284008744	1.1215332440393e-05	0.297966284074606	0.325436884768212	0	0
E1	bo34	NEU_Q9Y624_F11R	55	37	130	55	1.95867731818182	1.62783948648649	1.81948795384615	1.3385168	0.0057253562041965	4.34600442006047e-05	0.330837831695332	0.480971153846154	0	0
E1	bo34	ONC_Q9Y5K2_KLK4	55	37	130	55	1.67756386363636	1.09499040540541	1.24066292307692	0.831347818181818	0.00572554296441556	0.0057437965795148	0.582573458230958	0.409315104895105	0	0
E1	boc	CAR_Q14162_SCARF1	74	37	182	55	2.51355202027027	2.16509306756757	1.32415852747253	1.01915552727273	0.00574799035656331	0.000208291870194262	0.348458952702702	0.3050030001998	0	0
E2	bo34	CAR2_I3L3R5_CCER2	61	82	129	125	0.683168852459016	1.0407487804878	1.07718992248062	1.1539216	0.00579413787242097	0.0596421971839	-0.357579928028788	-0.07673167751938	0	0
E1	boc	CAR_O95841_ANGPTL1	74	37	182	55	1.14628791891892	0.93392372972973	0.635705087912088	0.438440036363636	0.00580318307734567	0.000406341719987885	0.212364189189189	0.197265051548452	0	0
E1	bo12	CAR_O60635_TSPAN1	19	37	52	55	1.65592390789474	1.0460017972973	1.53227003846154	0.859422472727273	0.00582367237622196	0.0478159826462611	0.60992211059744	0.672847565734266	0	0
E1	bo12	CAR_P12111_COL6A3	19	37	52	55	1.45125759210526	1.01196585135135	0.630717346153846	0.613312109090909	0.00582367237622196	0.849226156288654	0.439291740753912	0.0174052370629371	0	0
E1	bo12	CAR_P06681_C2	19	37	52	55	0.864995013157895	0.502563905405405	-0.0288221923076923	-0.131547854545455	0.00582367237622196	0.0354106714096461	0.362431107752489	0.102725662237762	0	0
E1	bo12	NEU_Q07011_TNFRSF9	19	37	52	55	1.61297286842105	1.08718056756757	0.742494961538462	0.632508254545455	0.00582367237622196	0.377794836637787	0.525792300853485	0.109986706993007	0	0
E1	bo12	NEU_O75509_TNFRSF21	19	37	52	55	1.31725110526316	0.923216432432432	0.587474692307692	0.519498581818182	0.00582367237622196	0.345018174471896	0.394034672830725	0.0679761104895105	0	0
E1	bo12	NEU_Q969Z4_RELT	19	37	52	55	1.66118118421053	1.19854635135135	0.257632115384615	0.283377454545455	0.00582367237622196	0.950300076605929	0.462634832859175	-0.0257453391608392	0	0
E1	boc	INF_Q6UXB4_CLEC4G	74	37	182	55	1.44884418918919	1.16129216216216	0.811853681318681	0.600414363636364	0.00585906994659473	0.00329335511889726	0.287552027027027	0.211439317682318	0	0
E1	bo34	CAR_Q9Y275_TNFSF13B	55	37	130	55	1.21067220454545	1.00131644594595	0.838660569230769	0.6236748	0.00586677444860552	8.79803639830037e-05	0.209355758599509	0.214985769230769	0	0
E1	bo34	INF_Q13478_IL18R1	55	37	130	55	1.10605356818182	0.801828337837838	0.518672184615385	0.286932254545455	0.00586677444860552	0.00115939635654229	0.30422523034398	0.23173993006993	0	0
E2	bo12	ONC2_Q9P000_COMMD9	24	82	22	125	0.5380625	0.29700243902439	0.636677272727273	0.4238592	0.00592577845761816	0.0146485140640964	0.24106006097561	0.212818072727273	0	0
E1	boc	CAR_O14786_NRP1	74	37	182	55	1.372355	1.13310702702703	0.75031521978022	0.631081636363636	0.00597208086889421	0.00695906476021918	0.239247972972973	0.119233583416583	0	0
E1	boc	NEU_P29218_IMPA1	74	37	182	55	0.226150302874303	-0.055203643929644	1.22038765934066	0.940273781818182	0.00597208086889421	0.014750129344391	0.281353946803947	0.280113877522478	0	0
E1	boc	INF_Q9UII2_ATP5IF1	74	37	182	55	1.16469115540541	0.627103824324325	3.26258663736264	2.69286974545455	0.00597208086889421	0.013180550367613	0.537587331081081	0.569716891908092	0	0
E2	boc	INF2_O60238_BNIP3L	85	82	151	125	1.14023176470588	0.878171951219512	1.31756887417219	0.7888584	0.00598842015973929	2.83839458500792e-13	0.26205981348637	0.528710474172185	0	0
E1	bo34	CAR_P21549_AGXT	55	37	130	55	1.34994181818182	0.770428648648649	0.700942615384615	0.647781636363636	0.00601113858234915	0.4321534382013	0.57951316953317	0.053160979020979	0	0
E1	bo34	CAR_P20023_CR2	55	37	130	55	0.158252818181818	0.503636810810811	-0.389566323076923	-0.0460862181818182	0.00601113858234915	0.00629473688503638	-0.345383992628993	-0.343480104895105	0	0
E1	bo34	NEU_Q9UK53_ING1	55	37	130	55	1.76120251948052	1.34369905791506	1.06555186153846	0.726837490909091	0.00601113858234915	1.77153639682015e-06	0.417503461565462	0.338714370629371	0	0
E1	bo34	INF_P34896_SHMT1	55	37	130	55	1.86278756818182	1.32014152702703	2.58153889230769	2.14583756363636	0.00601113858234915	0.010717184847241	0.542646041154791	0.435701328671329	0	0
E2	boc	INF2_Q9BUH6_PAXX	85	82	151	125	1.10665764705882	0.854924390243902	1.64595099337748	1.0793928	0.00602025661302831	3.6212564474086e-16	0.251733256814921	0.566558193377483	0	0
E2	bo12	CAR2_O95980_RECK	24	82	22	125	0.504016666666667	0.698378048780488	0.368863636363636	0.4512304	0.00606866724850445	0.842894788356214	-0.194361382113821	-0.0823667636363636	0	0
E2	boc	NEU2_Q8IVM0_CCDC50	85	82	151	125	0.297462352941176	0.148871951219512	1.04993443708609	0.9400464	0.0060779954274385	0.0251466593850508	0.148590401721664	0.109888037086093	0	0
E1	boc	CAR_P12111_COL6A3	74	37	182	55	1.32740487162162	1.01196585135135	0.861256637362637	0.613312109090909	0.00608705220427885	0.0016083132931214	0.31543902027027	0.247944528271728	0	0
E2	boc	INF2_Q9BRK3_MXRA8	85	82	151	125	0.745790588235294	0.979887804878049	0.613969536423841	0.6281176	0.00610900676988708	0.757278627556018	-0.234097216642755	-0.0141480635761589	0	0
E1	bo34	INF_P26022_PTX3	55	37	130	55	0.907642	0.603983891891892	0.869588276923077	0.467690654545454	0.0061584977721953	2.72986675349133e-05	0.303658108108108	0.401897622377622	0	0
E1	bo12	CAR_Q14767_LTBP2	19	37	52	55	2.19935627631579	1.67643477027027	1.41701638461538	1.16101210909091	0.00616132849173619	0.0293742997448303	0.522921506045519	0.256004275524476	0	0
E1	bo12	NEU_P09466_PAEP	19	37	52	55	1.24280738875598	-0.210052858722359	-0.363048423076923	-1.76203352727273	0.00616132849173619	0.000275892106065554	1.45286024747834	1.3989851041958	0	0
E1	bo12	INF_Q9P0M4_IL17C	19	37	52	55	2.72801544736842	1.86421656756757	1.78453892307692	1.25941894545455	0.00616132849173619	0.0202445139812271	0.863798879800854	0.525119977622378	0	0
E1	boc	INF_P78362_SRPK2	74	37	182	55	1.46315747747748	1.16527279279279	1.22953115384615	0.941491636363636	0.00618139172578581	0.00369468439981317	0.297884684684685	0.288039517482517	0	0
E1	boc	CAR_P15529_CD46	74	37	182	55	1.32727597972973	1.0869997972973	0.758363516483517	0.722174	0.00620401338327766	0.138838516422116	0.240276182432432	0.0361895164835165	0	0
E1	boc	INF_P22301_IL10	74	37	182	55	1.81493697972973	1.31409795945946	1.38467392307692	0.976117418181818	0.00620401338327766	0.0147501741979474	0.50083902027027	0.408556504895105	0	0
E1	boc	INF_Q9GZT9_EGLN1	74	37	182	55	2.50604813513514	1.80346908108108	0.145133802197802	-0.425849927272727	0.00620401338327766	8.42896568954713e-07	0.702579054054054	0.57098372947053	0	0
E2	boc	INF2_Q99062_CSF3R	85	82	151	125	0.751768235294118	0.982784146341463	0.547698013245033	0.6049208	0.00629001659372235	0.157070579856491	-0.231015911047346	-0.0572227867549668	0	0
E2	bo34	ONC2_Q6PKG0_LARP1	61	82	129	125	1.10449180327869	0.810940243902439	1.85507209302326	1.2048448	0.00629671545687429	1.93813883451262e-10	0.29355155937625	0.650227293023256	0	0
E1	bo34	CAR_Q9UEW3_MARCO	55	37	130	55	0.778252681818182	0.55195645945946	0.534179353846154	0.374390472727273	0.0063095062343677	0.00924504970858343	0.226296222358722	0.159788881118881	0	0
E1	boc	INF_P42701_IL12RB1	74	37	182	55	0.971521945945946	0.705520864864865	0.568973923076923	0.425562872727273	0.00632253456030112	0.0276830053886689	0.266001081081081	0.14341105034965	0	0
E1	boc	NEU_Q9BRF8_CPPED1	74	37	182	55	1.5740142972973	1.20212578378378	1.59978443956044	1.2899152	0.00632299418870636	0.00441441690998353	0.371888513513513	0.309869239560439	0	0
E1	boc	ONC_Q9HAT2_SIAE	74	37	182	55	2.7548892972973	2.48262983783784	1.14916053846154	0.7923552	0.00632299418870636	0.000299648300533535	0.272259459459459	0.356805338461538	0	0
E1	boc	NEU_O14737_PDCD5	74	37	182	55	1.52228877702703	1.15493252702703	2.33346825274725	1.85097625454545	0.00638301983444696	1.69843056081621e-05	0.36735625	0.482491998201798	0	0
E2	boc	ONC2_Q86UU1_PHLDB1	85	82	151	125	0.984114117647059	0.644370731707317	1.48824437086093	0.8477184	0.00644439891808794	6.62927046906902e-11	0.339743385939742	0.640525970860927	0	0
E1	bo34	CAR_Q92820_GGH	55	37	130	55	0.972482909090909	0.649214432432432	0.379436507692308	0.148362836363636	0.00646363278034105	0.000962534720202199	0.323268476658477	0.231073671328671	0	0
E2	boc	NEU2_Q8WYQ3_CHCHD10	85	82	151	125	1.06627411764706	0.736817073170732	1.5186582781457	0.9809952	0.00647580522401779	1.00632184080521e-08	0.329457044476327	0.537663078145695	0	0
E2	bo12	INF2_P54108_CRISP3	24	82	22	125	0.196829166666667	0.383141463414634	0.192909090909091	0.3662776	0.00650071887540615	0.0137983341124005	-0.186312296747968	-0.173368509090909	0	0
E1	bo12	INF_Q14005_IL16	19	37	52	55	1.83559310526316	1.46016654054054	0.0143562692307692	-0.0655980363636364	0.00651612252682416	0.167400428158478	0.375426564722617	0.0799543055944056	0	0
E1	bo12	INF_P09603_CSF1	19	37	52	55	1.10084569736842	0.764426716216216	0.371757653846154	0.194356981818182	0.00651612252682416	0.0129973278120182	0.336418981152205	0.177400672027972	0	0
E1	bo12	ONC_Q9BQ51_PDCD1LG2	19	37	52	55	1.06069748684211	0.784122175675676	0.237782384615385	0.216188581818182	0.00651612252682416	0.992540310993643	0.27657531116643	0.0215938027972028	0	0
E1	bo12	ONC_O43715_TRIAP1	19	37	52	55	1.13027430263158	0.546878418918919	1.4948485	1.38581501818182	0.00651612252682416	0.263216981085268	0.58339588371266	0.109033481818182	0	0
E1	boc	NEU_O00559_EBAG9	74	37	182	55	0.824467932432432	0.459750027027027	2.54916396703297	2.05120152727273	0.00656713558691973	0.00346421639671809	0.364717905405405	0.49796243976024	0	0
E1	boc	ONC_P05937_CALB1	74	37	182	55	1.74710899324324	1.28818787837838	1.16724663736264	0.793229563636364	0.00656713558691973	0.0121406536679074	0.458921114864865	0.374017073726274	0	0
E1	boc	ONC_P82980_RBP5	74	37	182	55	1.78755412162162	1.37292743243243	1.06965565934066	0.876945636363636	0.00656713558691973	0.0533149140395261	0.414626689189189	0.192710022977023	0	0
E2	boc	ONC2_P05091_ALDH2	85	82	151	125	0.835351764705882	0.602073170731707	0.405433774834437	0.4214448	0.00658638510983195	0.78027060014648	0.233278593974175	-0.0160110251655629	0	0
E2	bo34	ONC2_P10415_BCL2	61	82	129	125	0.723350819672131	0.470508536585366	1.3681992248062	1.0791872	0.00660040430980084	1.37044430721513e-05	0.252842283086765	0.289012024806202	0	0
E1	bo34	CAR_O75340_PDCD6	55	37	130	55	2.47419122727273	2.04069343243243	1.20063852307692	0.7788216	0.00662113804839017	0.000137059821851882	0.433497794840294	0.421816923076923	0	0
E1	bo34	CAR_P41236_PPP1R2	55	37	130	55	1.24603925	0.880920094594595	2.43027126153846	1.79366552727273	0.00662113804839017	2.48749252270712e-05	0.365119155405405	0.636605734265734	0	0
E1	bo34	INF_Q9UNK0_STX8	55	37	130	55	1.87009416666666	1.45826085585585	0.792236846153846	0.418058	0.00662113804839017	0.000172415600390896	0.41183331081081	0.374178846153846	0	0
E2	boc	CAR2_P16035_TIMP2	85	82	151	125	0.319629411764706	0.409474390243902	0.28458940397351	0.251816	0.00666370346403459	0.254190542491533	-0.0898449784791965	0.03277340397351	0	0
E1	bo12	NEU_Q4LE39_ARID4B	19	37	52	55	0.496830105263158	0.135525837837838	0.511269	0.538779163636364	0.00668445811905984	0.520636107363636	0.36130426742532	-0.0275101636363637	0	0
E1	boc	CAR_Q9GZM7_TINAGL1	74	37	182	55	1.13780990540541	0.948729162162162	0.757986637362637	0.649827018181818	0.0066923575297826	0.0109610340563807	0.189080743243243	0.108159619180819	0	0
E1	bo34	CAR_Q15485_FCN2	55	37	130	55	0.826136386363636	0.561748662162162	0.708784015384615	0.459705309090909	0.00670096646834038	0.00184874550154831	0.264387724201474	0.249078706293706	0	0
E1	bo34	CAR_P09417_QDPR	55	37	130	55	1.13695081818182	0.864492648648649	1.82337755384615	1.45513912727273	0.00678208590057008	2.80311526622966e-05	0.27245816953317	0.368238426573427	0	0
E1	bo34	CAR_P04275_VWF	55	37	130	55	5.47106311363636	5.06081131081081	2.76358164615385	2.65043098181818	0.00678208590057008	0.371508480030537	0.410251802825552	0.113150664335664	0	0
E1	bo34	CAR_P05556_ITGB1	55	37	130	55	0.377241363636364	0.55997027027027	0.218301153846154	0.460659090909091	0.00678208590057008	0.00385579842226553	-0.182728906633907	-0.242357937062937	0	0
E1	boc	NEU_Q9NQ88_TIGAR	74	37	182	55	1.17173491891892	0.79628627027027	0.586889087912088	0.608964145454545	0.00679488451753507	0.651888741848753	0.375448648648649	-0.0220750575424575	0	0
E2	boc	ONC2_Q96BQ1_FAM3D	85	82	151	125	0.643907058823529	1.05921829268293	1.10870264900662	0.9690208	0.00679644609241773	0.178527229750132	-0.415311233859397	0.139681849006623	0	0
E1	boc	CAR_P25815_S100P	74	37	182	55	0.71576072972973	0.252504648648649	-0.437718824175824	-0.899267309090909	0.00681972180429742	0.00681954058191056	0.463256081081081	0.461548484915085	0	0
E1	boc	CAR_P24821_TNC	74	37	182	55	1.66946965540541	1.27787455405405	0.930007043956044	0.611297527272727	0.00681972180429742	0.000722037832584576	0.391595101351351	0.318709516683317	0	0
E1	bo12	INF_O00300_TNFRSF11B	19	37	52	55	1.42318260526316	1.02394218918919	0.664674576923077	0.538594072727273	0.00688878110680346	0.247592089948158	0.399240416073969	0.126080504195804	0	0
E1	bo34	ONC_Q13576_IQGAP2	55	37	130	55	1.6625385	1.24230532432432	0.710220907692308	0.367707236363636	0.00694654115344609	5.69298941285941e-05	0.420233175675676	0.342513671328671	0	0
E1	boc	INF_Q12778_FOXO1	74	37	182	55	0.851280930180181	0.463312292792794	1.7924029010989	1.40090101818182	0.00694913633315674	0.00122520982534239	0.387968637387388	0.391501882917083	0	0
E1	boc	CAR_Q15831_STK11	74	37	182	55	0.28797536036036	0.114225585585585	2.59295087912088	2.18446127272727	0.00698735419660427	0.00252995514625968	0.173749774774775	0.408489606393607	0	0
E2	bo34	INF2_Q15399_TLR1	61	82	129	125	0.374386885245902	0.604020731707317	0.16058992248062	0.1825176	0.00701901348469452	0.929893470686667	-0.229633846461415	-0.0219276775193799	0	0
E1	bo34	CAR_O60635_TSPAN1	55	37	130	55	1.83096484090909	1.0460017972973	1.38103443076923	0.859422472727273	0.007029885424237	0.00261338164437896	0.784963043611794	0.521611958041958	0	0
E1	boc	NEU_P22692_IGFBP4	74	37	182	55	2.14686702702703	1.76525216216216	1.2363082967033	0.996286727272727	0.00708100404559357	0.000877212166025718	0.381614864864865	0.24002156943057	0	0
E1	boc	ONC_O60911_CTSV	74	37	182	55	-0.0269640810810811	0.345483891891892	-0.521483417582418	-0.310552072727273	0.00708100404559357	0.00814350745496955	-0.372447972972973	-0.210931344855145	0	0
E1	bo34	CAR_P02452_COL1A1	55	37	130	55	0.583473363636364	0.359951189189189	0.244809507692308	0.0502144727272727	0.00711456958646236	0.000278321138810359	0.223522174447174	0.194595034965035	0	0
E1	bo34	CAR_O95998_IL18BP	55	37	130	55	1.17520793181818	0.90703822972973	0.667408753846154	0.558038509090909	0.00711456958646236	0.00664768639629561	0.268169702088452	0.109370244755245	0	0
E1	bo34	NEU_P08962_CD63	55	37	130	55	2.64770565909091	2.32300985135135	1.35325952307692	0.763040327272727	0.00711456958646236	7.45464691521773e-06	0.324695807739558	0.590219195804196	0	0
E1	bo34	NEU_Q9P232_CNTN3	55	37	130	55	0.391519	0.671750486486486	-0.0670442923076923	0.2731684	0.00711456958646236	2.57158185248044e-05	-0.280231486486486	-0.340212692307692	0	0
E1	bo34	ONC_P98073_TMPRSS15	55	37	130	55	0.323463431818182	1.10288798648649	-0.156238907692308	0.5918184	0.00711456958646236	0.000151022543450077	-0.779424554668305	-0.748057307692308	0	0
E2	bo12	ONC2_P42081_CD86	24	82	22	125	0.3564	0.637180487804878	0.145604545454545	0.4704216	0.00711958333404868	0.00552540662847906	-0.280780487804878	-0.324817054545455	0	0
E2	bo34	INF2_O60500_NPHS1	61	82	129	125	0.0948688524590164	0.312380487804878	-0.0470798449612403	0.0524048	0.00719263399239739	0.0140099119523728	-0.217511635345862	-0.0994846449612403	0	0
E2	bo34	INF2_P0DUB6_P0DTE7_P0DTE8_AMY1A_AMY1B_AMY1C	61	82	129	125	-0.232334426229508	0.0418036585365854	0.0472170542635659	-0.0641528	0.00719293097381902	0.760414708692031	-0.274138084766094	0.111369854263566	0	0
E1	bo12	CAR_P15907_ST6GAL1	19	37	52	55	2.08383335526316	1.6588475	0.269250192307692	0.249411454545455	0.00728005409281659	0.651347475849291	0.424985855263158	0.0198387377622378	0	0
E1	bo12	NEU_P28325_CST5	19	37	52	55	1.02309319736842	0.413679283783784	0.139877076923077	0.201856618181818	0.00728005409281659	0.242531076451632	0.609413913584637	-0.0619795412587412	0	0
E1	boc	CAR_P05362_ICAM1	74	37	182	55	1.05639989864865	0.815444662162162	0.499387802197802	0.403221090909091	0.0072826986926294	0.0102102365883546	0.240955236486487	0.0961667112887113	0	0
E1	bo34	CAR_P12318_FCGR2A	55	37	130	55	1.09788890909091	0.719332324324324	0.537432492307692	0.422238436363636	0.00728623795024588	0.0279968232785454	0.378556584766585	0.115194055944056	0	0
E1	bo34	NEU_Q13451_FKBP5	55	37	130	55	3.62241477272727	2.95411635135135	3.504219	2.63815672727273	0.00728623795024588	4.40245806250592e-06	0.668298421375921	0.866062272727273	0	0
E1	bo34	INF_Q9BZZ2_SIGLEC1	55	37	130	55	1.09063595454545	0.763751918918919	0.665479030769231	0.259769345454545	0.00728623795024588	6.50652216526061e-05	0.326884035626536	0.405709685314685	0	0
E2	bo34	NEU2_Q0P6D2_DIPK1C	61	82	129	125	0.423634426229508	0.667019512195122	0.381851162790698	0.4448064	0.00731754235568277	0.594684434777464	-0.243385085965614	-0.0629552372093024	0	0
E1	boc	ONC_P80303_NUCB2	74	37	182	55	1.75467295945946	1.54125235135135	1.10513051648352	0.898030145454546	0.00735111023697637	0.00764460196574422	0.213420608108108	0.207100371028971	0	0
E1	boc	INF_P13232_IL7	74	37	182	55	4.14651879054054	3.69981422972973	1.90467465934066	1.5744232	0.00735123939508777	0.00268405850232415	0.446704560810811	0.330251459340659	0	0
E2	bo34	CAR2_Q96MK3_FAM20A	61	82	129	125	0.845086885245902	0.535610975609756	1.43972945736434	0.757676	0.00737070657509194	3.78149746071142e-21	0.309475909636145	0.682053457364341	0	0
E1	bo34	INF_Q14118_DAG1	55	37	130	55	2.50533881818182	2.19279335135135	1.69414250769231	1.2460352	0.00746161397484198	1.08666892179334e-05	0.312545466830467	0.448107307692308	0	0
E2	boc	CAR2_P52209_PGD	85	82	151	125	1.32840823529412	1.04941707317073	0.745947682119205	0.0848944	0.00748085555191929	1.68429518699074e-11	0.278991162123386	0.661053282119205	0	0
E1	boc	CAR_P09382_LGALS1	74	37	182	55	1.1338757027027	0.871379081081081	0.994915065934066	0.833744254545455	0.00748979645143309	0.0481405435544423	0.262496621621622	0.161170811388611	0	0
E2	bo12	ONC2_Q5VX71_SUSD4	24	82	22	125	1.16468333333333	0.741968292682927	0.88245	0.7465568	0.00749937986116735	0.701728601497321	0.422715040650406	0.1358932	0	0
E2	bo12	NEU2_Q9ULA0_DNPEP	24	82	22	125	-0.455366666666667	-1.22046097560976	0.208136363636364	-0.2682704	0.00761790755095264	0.0368151465585302	0.76509430894309	0.476406763636364	0	0
E1	boc	CAR_P54760_EPHB4	74	37	182	55	1.09514829054054	0.846279878378378	0.588936296703297	0.487399309090909	0.00763055796654297	0.0496856708342569	0.248868412162162	0.101536987612388	0	0
E1	bo34	NEU_P30533_LRPAP1	55	37	130	55	1.13924863636364	0.987811891891892	0.745977384615385	0.304421090909091	0.00764076637787713	3.1525526596336e-07	0.151436744471744	0.441556293706294	0	0
E1	bo34	ONC_Q9UJM8_HAO1	55	37	130	55	1.77087193181818	0.884245202702703	0.853535692307692	0.580938909090909	0.00764076637787713	0.220923175920814	0.886626729115479	0.272596783216783	0	0
E1	bo12	NEU_P04233_CD74	19	37	52	55	1.07443643421053	0.723555148648649	0.446616230769231	0.382710036363636	0.0076907147424269	0.888468750266745	0.350881285561878	0.0639061944055945	0	0
E1	bo12	NEU_P63313_TMSB10	19	37	52	55	2.36095081578947	1.61727078378378	2.10963965384615	1.98912992727273	0.0076907147424269	0.311127400209542	0.74368003200569	0.120509726573427	0	0
E1	bo12	INF_P40259_CD79B	19	37	52	55	1.66594255263158	1.08786305405405	0.6667795	0.691663127272727	0.0076907147424269	0.903260871971403	0.578079498577525	-0.0248836272727273	0	0
E1	bo12	ONC_P01375_TNF	19	37	52	55	1.37362363157895	0.99650545945946	0.652605692307692	0.592871236363636	0.0076907147424269	0.715388120794733	0.377118172119488	0.0597344559440559	0	0
E1	bo12	ONC_O00548_DLL1	19	37	52	55	1.58749725	1.17455755405405	0.608617615384615	0.579740509090909	0.0076907147424269	0.859005765126259	0.412939695945946	0.0288771062937062	0	0
E2	boc	CAR2_P13667_PDIA4	85	82	151	125	0.954901176470588	0.640637804878049	2.46195894039735	1.6379384	0.00769566230987855	1.05956093886482e-13	0.31426337159254	0.824020540397351	0	0
E2	boc	INF2_P98170_XIAP	85	82	151	125	1.00982705882353	0.749031707317073	1.83824105960265	1.3191864	0.0076978627545805	4.20839569890824e-07	0.260795351506456	0.519054659602649	0	0
E1	boc	CAR_P31997_CEACAM8	74	37	182	55	3.07506749324324	2.72485347297297	1.05651935164835	0.877896254545455	0.00777382170544643	0.0399101714370826	0.350214020270271	0.178623097102897	0	0
E1	boc	CAR_Q9H1U4_MEGF9	74	37	182	55	0.530377317567568	0.704295391891892	0.120827	0.297584145454545	0.0077739565522673	0.0030182695559991	-0.173918074324324	-0.176757145454545	0	0
E1	bo34	NEU_O14737_PDCD5	55	37	130	55	1.50911834090909	1.15493252702703	2.49881964615385	1.85097625454545	0.00782352686286225	2.95799075405864e-07	0.354185813882064	0.647843391608392	0	0
E2	bo34	ONC2_O60245_PCDH7	61	82	129	125	0.642793442622951	0.92034756097561	0.450483720930233	0.4419128	0.0078325097120196	0.533491655492837	-0.277554118352659	0.0085709209302326	0	0
E1	boc	NEU_P30533_LRPAP1	74	37	182	55	1.12452878378378	0.987811891891892	0.674090824175824	0.304421090909091	0.00791962762732642	1.37853134758383e-05	0.136716891891892	0.369669733266733	0	0
E2	boc	ONC2_O15164_TRIM24	85	82	151	125	1.15538117647059	0.961613414634146	1.17315960264901	0.7797776	0.00795175402849764	2.61904990399615e-07	0.193767761836442	0.393382002649007	0	0
E2	bo12	INF2_P08697_SERPINF2	24	82	22	125	-0.20625	-0.0655878048780488	0.241381818181818	0.250992	0.00796711185912688	0.481946106520405	-0.140662195121951	-0.0096101818181818	0	0
E2	boc	NEU2_Q53EL9_SEZ6	85	82	151	125	0.168188235294118	0.367673170731707	0.111041059602649	0.2029184	0.00798317878947559	0.739787563110162	-0.19948493543759	-0.091877340397351	0	0
E1	boc	NEU_P14780_MMP9	74	37	182	55	3.86104047297297	3.55122932432432	1.71489571428571	1.34834254545455	0.00806773871175919	0.00579086465324984	0.309811148648648	0.366553168831169	0	0
E1	boc	INF_Q9Y3D6_FIS1	74	37	182	55	2.00398960810811	1.47042305405405	2.06866113186813	1.50799367272727	0.00806773871175919	0.000225542187667751	0.533566554054054	0.560667459140859	0	0
E1	bo12	CAR_P98160_HSPG2	19	37	52	55	1.31683219736842	0.942686527027027	0.508374461538462	0.651280472727273	0.00810332097895454	0.110567679000773	0.374145670341394	-0.142906011188811	0	0
E1	bo12	NEU_Q13426_XRCC4	19	37	52	55	0.963555894736842	0.767081783783784	0.884156692307692	0.831130618181818	0.00811119446971636	0.0345077091547774	0.196474110953058	0.0530260741258741	0	0
E1	bo12	CAR_P10586_PTPRF	19	37	52	55	1.44356768421053	0.991352108108108	0.595550846153846	0.5082764	0.00812156025452078	0.268573354161652	0.452215576102418	0.0872744461538462	0	0
E1	bo12	NEU_Q9UL46_PSME2	19	37	52	55	1.11319063157895	0.64764745945946	1.59553342307692	1.50654916363636	0.00812156025452078	0.105778537094163	0.465543172119488	0.0889842594405594	0	0
E1	bo12	ONC_P02760_AMBP	19	37	52	55	0.962094842105263	0.707090432432432	0.564844384615385	0.472926618181818	0.00812156025452078	0.317120221129492	0.255004409672831	0.0919177664335665	0	0
E2	bo34	INF2_Q96PD5_PGLYRP2	61	82	129	125	0.370129508196721	0.577624390243902	0.394101550387597	0.4742376	0.00812181090999277	0.200708062312506	-0.207494882047181	-0.0801360496124031	0	0
E2	bo34	NEU2_Q8WYQ3_CHCHD10	61	82	129	125	1.05577704918033	0.736817073170732	1.54058372093023	0.9809952	0.00812187613291992	3.77586051895937e-09	0.318959976009596	0.559588520930233	0	0
E1	bo34	CAR_Q16853_AOC3	55	37	130	55	0.792709795454545	1.04099852702703	0.230880015384615	0.658433127272727	0.00820158401683145	7.12638451722297e-07	-0.248288731572482	-0.427553111888112	0	0
E1	bo34	NEU_Q9NZQ7_CD274	55	37	130	55	1.49083368181818	1.26158381081081	0.923301107692308	0.656506072727273	0.00820158401683145	0.000438049054631168	0.229249871007371	0.266795034965035	0	0
E1	boc	INF_Q9BZZ2_SIGLEC1	74	37	182	55	1.06398468918919	0.763751918918919	0.632368857142857	0.259769345454545	0.00821832478323914	0.000132934469977499	0.30023277027027	0.372599511688312	0	0
E2	bo12	CAR2_Q9BV94_EDEM2	24	82	22	125	1.13685	0.726403658536585	0.802513636363636	0.77182	0.00827002465680214	0.850839921754402	0.410446341463415	0.0306936363636363	0	0
E2	bo34	INF2_Q5T2W1_PDZK1	61	82	129	125	0.960118032786885	0.727389024390244	0.65093023255814	0.689884	0.00831597645383054	0.575892568401465	0.232729008396641	-0.0389537674418604	0	0
E2	bo12	ONC2_O60232_ZNRD2	24	82	22	125	2.46278333333333	1.36373658536585	2.21291818181818	1.4957528	0.00832731952286519	0.00117631830014508	1.09904674796748	0.717165381818182	0	0
E2	boc	CAR2_Q96DR5_BPIFA2	85	82	151	125	-1.44215529411765	-0.806586585365854	-1.75410198675497	-1.0033536	0.00834379780186751	9.70041118552537e-06	-0.635568708751794	-0.750748386754967	0	0
E1	boc	ONC_Q9GZV9_FGF23	74	37	182	55	-0.305479601351351	-0.745418283783784	0.502332758241758	0.159773163636364	0.00837142120861341	0.01559505102071	0.439938682432432	0.342559594605395	0	0
E2	boc	CAR2_P35228_NOS2	85	82	151	125	0.152028235294118	0.364035365853659	0.129216556291391	0.2141864	0.00837667605989568	0.540448055139562	-0.212007130559541	-0.0849698437086093	0	0
E2	boc	CAR2_Q8N4F0_BPIFB2	85	82	151	125	-0.219236470588235	-0.709371951219512	0.483795364238411	-0.4374208	0.00838330388605961	4.74447094701092e-10	0.490135480631277	0.921216164238411	0	0
E1	bo34	INF_P78556_CCL20	55	37	130	55	0.969426227272727	0.254602351351351	0.6544056	0.146203781818182	0.00839654914278487	0.00156919400395961	0.714823875921376	0.508201818181818	0	0
E1	bo34	INF_Q9Y3D6_FIS1	55	37	130	55	2.03493286363636	1.47042305405405	2.30620755384615	1.50799367272727	0.00839654914278487	2.42217053659086e-06	0.56450980958231	0.798213881118881	0	0
E1	bo34	ONC_Q8TDQ1_CD300LF	55	37	130	55	1.89993904545455	1.4010397027027	1.21975873846154	1.00870538181818	0.00839654914278487	0.0452761992783415	0.498899342751843	0.211053356643357	0	0
E1	boc	CAR_P41236_PPP1R2	74	37	182	55	1.22712769594595	0.880920094594595	2.25631841758242	1.79366552727273	0.00852706374621179	0.000989335339378987	0.346207601351351	0.46265289030969	0	0
E1	boc	NEU_Q16288_NTRK3	74	37	182	55	0.6087005	0.828279216216216	0.276459076923077	0.410443709090909	0.00852706374621179	0.127254789551856	-0.219578716216216	-0.133984632167832	0	0
E1	boc	ONC_P07947_YES1	74	37	182	55	1.73525339864865	1.27200187837838	2.6119713956044	2.15305705454545	0.00852706374621179	0.00308500774976885	0.46325152027027	0.458914341058941	0	0
E1	bo12	ONC_Q8N9I9_DTX3	19	37	52	55	1.77321876315789	1.31134964864865	0.789388961538461	0.807486509090909	0.00852772439539651	0.321663003605622	0.461869114509246	-0.0180975475524476	0	0
E1	bo12	CAR_Q96AP7_ESAM	19	37	52	55	2.16074592105263	1.81285959459459	0.710148846153846	0.773732181818182	0.00857341189876779	0.487069550982243	0.347886326458037	-0.0635833356643356	0	0
E1	bo12	INF_Q5KU26_COLEC12	19	37	52	55	1.39665301315789	1.03109893243243	0.611712576923077	0.661989672727273	0.00857341189876779	0.633488191266437	0.365554080725462	-0.0502770958041958	0	0
E1	bo12	ONC_P05783_KRT18	19	37	52	55	2.09124168421053	1.24683151351351	1.22094265384615	0.983936254545455	0.00857341189876779	0.18950587070835	0.844410170697013	0.237006399300699	0	0
E1	bo12	ONC_P41271_NBL1	19	37	52	55	1.36023528947368	1.07052321621622	0.607252538461538	0.661488290909091	0.00857341189876779	0.535138297663979	0.289712073257468	-0.0542357524475524	0	0
E1	bo34	CAR_P12104_FABP2	55	37	130	55	0.326266863636364	0.918528135135135	0.137096184615385	0.368008072727273	0.0085956493291051	0.0574399755780269	-0.592261271498772	-0.230911888111888	0	0
E1	bo34	INF_Q9H008_LHPP	55	37	130	55	2.54702334090909	2.14056468918919	2.63643895384615	2.28005643636364	0.0085956493291051	0.000695439409326489	0.406458651719902	0.356382517482517	0	0
E1	bo34	ONC_Q9Y662_HS3ST3B1	55	37	130	55	2.02893756818182	1.50512585135135	1.21464027692308	1.01882538181818	0.0085956493291051	0.0195168512028206	0.523811716830467	0.195814895104895	0	0
E2	boc	INF2_Q02223_TNFRSF17	85	82	151	125	0.103845882352941	0.376003658536585	0.278317218543046	0.200352	0.00862361514002968	0.0792410016994215	-0.272157776183644	0.0779652185430464	0	0
E2	bo34	NEU2_Q7Z4V5_HDGFL2	61	82	129	125	1.4563131147541	1.03212926829268	2.16659689922481	1.369876	0.00862546877777019	9.57151264273497e-13	0.424183846461415	0.796720899224806	0	0
E2	bo34	NEU2_Q8IXS6_PALM2	61	82	129	125	1.44460327868852	1.17562195121951	1.64428527131783	1.2681808	0.00872933631161476	2.44795473587192e-06	0.268981327469012	0.376104471317829	0	0
E2	bo34	CAR2_Q8N114_SHISA5	61	82	129	125	0.84315737704918	0.636643902439024	1.13280465116279	0.6682408	0.00872947416425793	7.32316437565561e-16	0.206513474610156	0.464563851162791	0	0
E2	bo34	CAR2_Q96FZ7_CHMP6	61	82	129	125	0.574267213114754	0.767676829268293	1.4693023255814	1.167	0.00872947416425793	0.000167590028706803	-0.193409616153539	0.302302325581395	0	0
E1	bo34	CAR_Q15831_STK11	55	37	130	55	0.275340757575757	0.114225585585585	2.75269438461538	2.18446127272727	0.00874175872483059	0.000234848439307711	0.161115171990172	0.568233111888112	0	0
E1	boc	INF_Q29980_Q29983_MICB_MICA	74	37	182	55	1.24297287162162	0.529093310810811	0.403802912087912	0.376162	0.00876523286143291	0.476110360820996	0.713879560810811	0.0276409120879122	0	0
E1	bo34	NEU_Q8NBI3_DRAXIN	55	37	130	55	1.43636536363636	0.942741297297297	1.07531293846154	0.814858218181818	0.00879895938571936	0.120782184557038	0.493624066339066	0.26045472027972	0	0
E1	bo34	NEU_Q14112_NID2	55	37	130	55	4.23666609090909	3.75145848648649	1.71286858461538	1.18309683636364	0.00879895938571936	7.29020448110139e-05	0.485207604422604	0.529771748251748	0	0
E1	bo34	INF_P24387_CRHBP	55	37	130	55	1.19015754545455	0.891174486486486	0.669395107692308	0.416393709090909	0.00879895938571936	2.09066001093353e-05	0.298983058968059	0.253001398601399	0	0
E1	bo34	ONC_Q9Y653_ADGRG1	55	37	130	55	1.90743815909091	1.43000052702703	1.42274083076923	0.999829781818182	0.00879895938571936	0.00105392336296852	0.477437632063882	0.422911048951049	0	0
E2	boc	CAR2_Q6UVK1_CSPG4	85	82	151	125	0.368041176470588	0.581317073170732	0.564772185430464	0.4986512	0.00882847110788681	0.18901824782288	-0.213275896700143	0.0661209854304636	0	0
E2	bo34	INF2_O95497_VNN1	61	82	129	125	-0.809080327868852	-0.369878048780488	-0.317823255813953	-0.0730096	0.00883459880783329	0.0429325136275878	-0.439202279088365	-0.244813655813953	0	0
E2	bo34	NEU2_Q6UX71_PLXDC2	61	82	129	125	-0.819095081967213	-0.497573170731707	0.612959689922481	0.6765728	0.0089407827867937	0.274249532561525	-0.321521911235506	-0.0636131100775194	0	0
E2	bo34	INF2_P21854_CD72	61	82	129	125	0.217873770491803	-0.0365329268292683	0.962060465116279	0.584544	0.00899433635930013	1.21743042698361e-08	0.254406697321072	0.377516465116279	0	0
E1	bo34	ONC_P38936_CDKN1A	55	37	130	55	1.015534	0.556578594594595	3.20952732307692	2.39370585454545	0.0090054947850132	6.93147384724394e-05	0.458955405405405	0.815821468531468	0	0
E1	bo34	INF_O15444_CCL25	55	37	130	55	0.807207477272727	1.15031444594595	0.140337830769231	0.380566327272727	0.00900655516488142	0.0297577509699852	-0.343106968673219	-0.240228496503496	0	0
E1	boc	NEU_O00308_WWP2	74	37	182	55	1.79473953378378	1.49546301351351	1.13816592307692	1.02281356363636	0.00900948056109651	0.0642495130537667	0.29927652027027	0.115352359440559	0	0
E1	boc	NEU_P09769_FGR	74	37	182	55	2.22527161486487	1.72553901351351	0.472477758241758	0.263949163636364	0.00900963153572139	0.000329314873826116	0.499732601351351	0.208528594605395	0	0
E1	boc	INF_Q9H008_LHPP	74	37	182	55	2.51867702027027	2.14056468918919	2.51386951648352	2.28005643636364	0.00900963153572139	0.00421627146914765	0.378112331081081	0.23381308011988	0	0
E1	bo12	NEU_Q8TDQ0_HAVCR2	19	37	52	55	1.44884672368421	0.892514851351351	0.750530307692308	0.629231963636364	0.00904711553398378	0.178197093949034	0.556331872332859	0.121298344055944	0	0
E1	bo12	INF_Q8NHJ6_LILRB4	19	37	52	55	2.14248301315789	1.46517082432432	2.1364545	1.99498130909091	0.00904711553398378	0.173227515979067	0.67731218883357	0.141473190909091	0	0
E1	bo12	INF_O75475_PSIP1	19	37	52	55	3.25521264473684	2.28840390540541	1.14130069230769	0.912067963636364	0.00904711553398378	0.0894150937637843	0.966808739331436	0.229232728671329	0	0
E2	bo12	CAR2_P54687_BCAT1	24	82	22	125	1.0841625	0.602592682926829	0.579195454545455	0.278068	0.0091030379866896	0.00351621258285492	0.481569817073171	0.301127454545455	0	0
E2	boc	CAR2_Q8N114_SHISA5	85	82	151	125	0.842314117647059	0.636643902439024	1.1176417218543	0.6682408	0.00912278822005216	3.36972893356431e-15	0.205670215208034	0.449400921854305	0	0
E2	bo34	CAR2_P13667_PDIA4	61	82	129	125	0.970316393442623	0.640637804878049	2.53744341085271	1.6379384	0.00915536175795639	3.21791595342068e-14	0.329678588564574	0.899505010852713	0	0
E2	bo34	INF2_P00734_F2	61	82	129	125	0.55914262295082	0.710637804878049	0.468993798449612	0.4266984	0.00915679139126416	0.224836897699376	-0.151495181927229	0.0422953984496124	0	0
E1	boc	CAR_P51693_APLP1	74	37	182	55	0.337138668918919	0.589258094594595	0.546738758241758	0.743983781818182	0.00917582401465731	0.0908183946133355	-0.252119425675676	-0.197245023576424	0	0
E1	boc	INF_P78556_CCL20	74	37	182	55	0.897887148648649	0.254602351351351	0.584353868131868	0.146203781818182	0.00917582401465731	0.00579086465324984	0.643284797297297	0.438150086313686	0	0
E1	boc	ONC_O43570_CA12	74	37	182	55	1.88208267567568	1.50968335135135	0.961320208791209	0.765085563636364	0.00917582401465731	0.0174134913261873	0.372399324324324	0.196234645154845	0	0
E1	bo34	CAR_P17813_ENG	55	37	130	55	0.524976909090909	0.681570324324324	0.185879523076923	0.281632145454545	0.00921851356859716	0.368301717984944	-0.156593415233415	-0.0957526223776224	0	0
E1	bo34	ONC_P50120_RBP2	55	37	130	55	0.891113204545455	1.4088092027027	0.585059092307692	0.759883672727273	0.00921851356859716	0.288295597582906	-0.517695998157248	-0.17482458041958	0	0
E2	bo34	NEU2_P43320_CRYBB2	61	82	129	125	0.809091803278689	1.33390487804878	1.09462480620155	0.9840856	0.00926649653720719	0.90481359503224	-0.524813074770092	0.11053920620155	0	0
E2	bo12	INF2_P43251_BTD	24	82	22	125	0.0502375	0.217564634146341	0.163763636363636	0.1943976	0.0093056101975492	0.226986375965058	-0.167327134146341	-0.0306339636363636	0	0
E2	bo12	INF2_P14151_SELL	24	82	22	125	0.247983333333333	0.419719512195122	0.219309090909091	0.383364	0.00930578788234023	0.00557170250442352	-0.171736178861789	-0.164054909090909	0	0
E1	boc	INF_Q92956_TNFRSF14	74	37	182	55	2.14566440540541	1.88557994594595	0.901343879120879	0.724754945454545	0.00934459211903024	0.00388539035702819	0.260084459459459	0.176588933666334	0	0
E2	bo34	INF2_Q9BV40_VAMP8	61	82	129	125	3.39986557377049	2.98713292682927	2.51512480620155	1.8583344	0.00937737304198408	1.92537086980332e-06	0.412732646941223	0.656790406201551	0	0
E2	boc	NEU2_Q7Z4V5_HDGFL2	85	82	151	125	1.40487529411765	1.03212926829268	2.08265496688742	1.369876	0.0093819193086388	1.11432729285743e-11	0.372746025824964	0.712778966887417	0	0
E1	bo12	NEU_A1E959_ODAM	19	37	52	55	1.16515563157895	0.864130882882882	0.438230153846154	0.360964436363636	0.00942564700940844	0.25660484633583	0.301024748696064	0.0772657174825174	0	0
E1	boc	INF_Q9HCU5_PREB	74	37	182	55	0.681877675675676	0.486853351351351	0.752633835164835	0.606640290909091	0.00947566583858973	0.000139750491989103	0.195024324324324	0.145993544255744	0	0
E2	bo34	INF2_P00748_F12	61	82	129	125	0.10305737704918	0.408891463414634	0.350550387596899	0.4735992	0.00948943154568012	0.0563653533220218	-0.305834086365454	-0.123048812403101	0	0
E1	boc	INF_P19256_CD58	74	37	182	55	0.525366662162162	0.64044672972973	0.10526932967033	0.274529745454545	0.00951643969264112	6.94797865339115e-05	-0.115080067567568	-0.169260415784216	0	0
E1	boc	INF_O43291_SPINT2	74	37	182	55	2.36491847972973	1.73647641891892	1.57078642857143	1.19452018181818	0.00951643969264112	0.000316978330046876	0.628442060810811	0.376266246753247	0	0
E1	bo12	CAR_Q6EMK4_VASN	19	37	52	55	1.01794553947368	0.754256608108108	0.313492038461539	0.398730690909091	0.00954354170023837	0.581209605177632	0.263688931365576	-0.0852386524475524	0	0
E1	bo12	CAR_Q99969_RARRES2	19	37	52	55	2.54343305263158	2.00372821621622	0.677225230769231	0.652915381818182	0.00954354170023837	0.401842134350057	0.539704836415363	0.0243098489510489	0	0
E1	bo12	NEU_P15311_EZR	19	37	52	55	0.720632315789474	0.371094648648649	0.483070884615385	0.321173418181818	0.00954354170023837	0.247592089948158	0.349537667140825	0.161897466433566	0	0
E1	bo12	NEU_Q96FE7_PIK3IP1	19	37	52	55	1.38557992105263	0.983188189189189	0.672523538461538	0.740635309090909	0.00954354170023837	0.434074139267529	0.402391731863442	-0.0681117706293707	0	0
E1	bo12	ONC_P55789_GFER	19	37	52	55	0.934386299595141	0.391515927927928	1.3336365	1.36447607272727	0.00954354170023837	0.863903791783976	0.542870371667213	-0.0308395727272728	0	0
E1	bo12	ONC_P09958_FURIN	19	37	52	55	1.44261642105263	1.06528989189189	0.501179769230769	0.391682436363636	0.00954354170023837	0.24002803667681	0.37732652916074	0.109497332867133	0	0
E1	bo34	INF_Q29980_Q29983_MICB_MICA	55	37	130	55	1.27910647727273	0.529093310810811	0.389940846153846	0.376162	0.00954452485584628	0.392771845122653	0.750013166461916	0.0137788461538462	0	0
E2	boc	INF2_P17927_CR1	85	82	151	125	0.413867058823529	0.617580487804878	0.552550993377483	0.6077224	0.00960281004843622	0.358974035901352	-0.203713428981349	-0.0551714066225165	0	0
E1	boc	ONC_Q9NS68_TNFRSF19	74	37	182	55	1.72583914189189	1.39186228378378	0.773114087912088	0.634942327272727	0.00960317779654967	0.177028976306969	0.333976858108108	0.138171760639361	0	0
E2	bo12	NEU2_Q16625_OCLN	24	82	22	125	1.74260416666667	1.15238170731707	1.54644545454545	1.0700616	0.00961728853104555	0.00585685622010586	0.590222459349593	0.476383854545455	0	0
E1	bo34	ONC_Q6UX82_LYPD8	55	37	130	55	0.505932272727273	0.85169972972973	0.168263923076923	0.341708363636364	0.00963208724105507	0.293060127542043	-0.345767457002457	-0.17344444055944	0	0
E1	bo34	CAR_P05121_SERPINE1	55	37	130	55	3.22967918181818	2.96269545945946	1.17572967692308	0.761870690909091	0.00965555164285175	0.00398673562627251	0.266983722358722	0.413858986013986	0	0
E1	bo12	CAR_P07711_CTSL	19	37	52	55	0.955300526315789	0.670957567567568	0.497022884615385	0.373190363636364	0.00967692087222525	0.0317724621067698	0.284342958748222	0.123832520979021	0	0
E1	boc	NEU_P11717_IGF2R	74	37	182	55	1.02227884459459	0.7645405	0.458056934065934	0.338702254545455	0.00969093960734105	0.00206769341916252	0.257738344594594	0.11935467952048	0	0
E1	boc	INF_P01127_PDGFB	74	37	182	55	4.60096172972973	4.25268875675676	1.83090976923077	1.17436829090909	0.00969093960734105	0.00127421913705466	0.348272972972973	0.656541478321678	0	0
E2	bo34	NEU2_P55210_CASP7	61	82	129	125	0.49044262295082	0.200784146341463	3.37158217054264	2.5927136	0.00971384728017059	2.78213164934249e-08	0.289658476609356	0.778868570542635	0	0
E2	bo34	INF2_P17643_TYRP1	61	82	129	125	0.299581967213115	0.6365	0.202789147286822	0.3239552	0.00971713747959338	0.354047333216647	-0.336918032786885	-0.121166052713178	0	0
E2	boc	INF2_P00734_F2	85	82	151	125	0.575854117647059	0.710637804878049	0.479776821192053	0.4266984	0.00982842089020366	0.12282841615221	-0.13478368723099	0.053078421192053	0	0
E1	boc	CAR_O95544_NADK	74	37	182	55	2.98841133783784	2.44213667567568	0.292149417582418	-0.144983854545455	0.00986828606329057	0.000325288397754851	0.546274662162162	0.437133272127872	0	0
E1	boc	CAR_Q6EMK4_VASN	74	37	182	55	0.956628736486486	0.754256608108108	0.361477989010989	0.398730690909091	0.00995787613828148	0.807611146660983	0.202372128378378	-0.0372527018981019	0	0
E1	boc	INF_Q15166_PON3	74	37	182	55	1.16730164189189	1.31771160810811	0.676545956043956	0.768042327272727	0.010048518441948	0.110803825543525	-0.150409966216216	-0.0914963712287712	0	0
E2	boc	INF2_P20742_PZP	85	82	151	125	0.452642352941176	0.197812195121951	0.46153642384106	0.2528696	0.0100584052099873	0.00441819404717987	0.254830157819225	0.20866682384106	0	0
E1	bo12	CAR_Q8WX77_IGFBPL1	19	37	52	55	1.53355330263158	1.12249052702703	0.694516846153846	0.691576509090909	0.0100635861124451	0.68766400435174	0.411062775604552	0.00294033706293706	0	0
E1	bo12	CAR_P54760_EPHB4	19	37	52	55	1.16078603947368	0.846279878378378	0.457395461538462	0.487399309090909	0.0100635861124451	0.620231763741236	0.314506161095306	-0.0300038475524475	0	0
E1	bo12	CAR_Q99988_GDF15	19	37	52	55	1.94179540789474	1.47549052702703	1.27635915384615	1.07882469090909	0.0100635861124451	0.293599914679707	0.46630488086771	0.197534462937063	0	0
E1	bo12	NEU_P22676_CALB2	19	37	52	55	1.2456962930622	0.640267996314496	-0.0733862307692308	-0.0643494909090909	0.0100635861124451	0.481147679853579	0.605428296747704	-0.00903673986013984	0	0
E1	bo12	NEU_Q10589_BST2	19	37	52	55	1.09038901315789	0.493820067567568	0.729260384615385	0.444785818181818	0.0100635861124451	0.0682811856936832	0.596568945590327	0.284474566433567	0	0
E1	bo12	INF_P24387_CRHBP	19	37	52	55	1.24877878947368	0.891174486486486	0.435096884615385	0.416393709090909	0.0100635861124451	0.868807054155564	0.357604302987198	0.0187031755244755	0	0
E1	bo12	ONC_P18627_LAG3	19	37	52	55	1.12109081578947	0.818995918918919	0.439449076923077	0.341704836363636	0.0100635861124451	0.475427425120075	0.302094896870555	0.0977442405594405	0	0
E1	bo12	ONC_P20851_C4BPB	19	37	52	55	1.80335489473684	1.39303821621622	0.980749461538462	0.765021381818182	0.0100635861124451	0.0825841862208762	0.410316678520626	0.21572807972028	0	0
E2	boc	ONC2_O75781_PALM	85	82	151	125	0.354989411764706	0.644739024390244	0.764344370860927	0.6929024	0.0101053214976852	0.371002656621985	-0.289749612625538	0.0714419708609271	0	0
E1	bo34	ONC_P29017_CD1C	55	37	130	55	0.369664068181818	0.541300797297297	-0.0381034769230769	0.126316872727273	0.0101112591779838	0.0218218390147033	-0.171636729115479	-0.16442034965035	0	0
E1	bo34	INF_Q96SB3_PPP1R9B	55	37	130	55	0.7803635	0.309089648648649	1.5723096	1.02570778181818	0.0101115486166552	0.00410215150538196	0.471273851351351	0.546601818181818	0	0
E1	bo34	INF_Q4KMG0_CDON	55	37	130	55	0.579770795454545	0.755489932432432	0.0481500769230769	0.0145038181818182	0.0101115486166552	0.715133520484295	-0.175719136977887	0.0336462587412588	0	0
E1	bo34	ONC_O75144_ICOSLG	55	37	130	55	0.490593977272727	0.63504722972973	-0.123675461538462	0.000893454545454544	0.0101115486166552	0.00670821126425028	-0.144453252457002	-0.124568916083916	0	0
E1	bo34	ONC_O15357_INPPL1	55	37	130	55	0.0570230303030299	-0.338823063063064	1.04998092307692	0.414908545454545	0.0101115486166552	4.20755323898574e-05	0.395846093366094	0.635072377622378	0	0
E2	bo12	INF2_P02766_TTR	24	82	22	125	-0.0237875	0.267779268292683	0.107790909090909	0.3007	0.0101576652487683	0.0710045514072744	-0.291566768292683	-0.192909090909091	0	0
E1	bo34	INF_Q05084_ICA1	55	37	130	55	1.08128105627705	0.701298311454311	1.44705601538462	0.985467309090909	0.0102182129001257	6.22230991598942e-05	0.379982744822744	0.461588706293706	0	0
E1	boc	NEU_P52943_CRIP2	74	37	182	55	2.07930540540541	1.72832972972973	0.786902472527472	0.580648181818182	0.0102316765379228	0.0172026318704629	0.350975675675676	0.206254290709291	0	0
E1	boc	NEU_P14384_CPM	74	37	182	55	0.844945871621622	1.08180347297297	0.286642153846154	0.471929890909091	0.0102316765379228	0.0265199432668259	-0.236857601351351	-0.185287737062937	0	0
E2	boc	NEU2_Q14149_MORC3	85	82	151	125	1.03244117647059	0.849360975609756	0.6316	0.3442312	0.0102932698879314	5.76258598063103e-12	0.183080200860832	0.2873688	0	0
E2	boc	INF2_O75365_PTP4A3	85	82	151	125	1.11622705882353	0.798648780487805	1.14059536423841	0.9787456	0.0102937603344038	0.0422719435649382	0.317578278335725	0.161849764238411	0	0
E1	bo34	CAR_P62736_ACTA2	55	37	130	55	2.24679993181818	1.8022832027027	1.57599926153846	1.20463807272727	0.0103465109197741	7.76272807349398e-05	0.444516729115479	0.371361188811189	0	0
E1	bo34	INF_O60934_NBN	55	37	130	55	2.8837945	2.26603105405405	0.636072353846154	0.179133018181818	0.0103465109197741	2.52085372332174e-07	0.617763445945946	0.456939335664336	0	0
E1	bo34	INF_Q15389_ANGPT1	55	37	130	55	5.09621752272727	4.71968095945946	2.05753732307692	1.31081767272727	0.0103465109197741	0.000344760445429931	0.376536563267813	0.74671965034965	0	0
E2	bo34	CAR2_P29692_EEF1D	61	82	129	125	3.3839262295082	2.91849756097561	2.97664728682171	1.736216	0.0103685616257104	2.40704528103647e-18	0.465428668532587	1.24043128682171	0	0
E1	boc	INF_O75462_CRLF1	74	37	182	55	1.05356591216216	0.809305608108108	0.479672747252747	0.249514181818182	0.0104178005609813	0.000659804138058058	0.244260304054054	0.230158565434565	0	0
E1	boc	NEU_Q9UK53_ING1	74	37	182	55	1.71726361389961	1.34369905791506	0.970965417582418	0.726837490909091	0.010511817780521	6.87743372743597e-05	0.373564555984556	0.244127926673327	0	0
E1	boc	NEU_Q13426_XRCC4	74	37	182	55	0.90397772972973	0.767081783783784	0.913474406593407	0.831130618181818	0.0105337674093392	0.00231588853772268	0.136895945945946	0.0823437884115884	0	0
E1	bo34	CAR_Q16627_CCL14	55	37	130	55	2.37042568181818	2.07143554054054	0.964707769230769	0.718922	0.010586319705339	0.000391024539733407	0.298990141277641	0.245785769230769	0	0
E1	bo34	ONC_Q6BAA4_FCRLB	55	37	130	55	1.56110381818182	1.14331227027027	1.09330481538462	0.7152952	0.010586319705339	0.000344760445429931	0.417791547911548	0.378009615384615	0	0
E1	bo34	ONC_O14828_SCAMP3	55	37	130	55	2.90408415909091	2.36883193243243	2.49092296923077	1.59189265454545	0.010586319705339	1.80018876443786e-06	0.535252226658477	0.899030314685315	0	0
E1	boc	CAR_Q86U17_SERPINA11	74	37	182	55	2.21972768918919	1.89021991891892	1.70097584615385	1.33011287272727	0.0106069311380187	3.51252701249563e-05	0.32950777027027	0.370862973426574	0	0
E1	boc	ONC_O15357_INPPL1	74	37	182	55	0.0305422522522519	-0.338823063063064	0.852738241758242	0.414908545454545	0.0106069311380187	0.00155952845546377	0.369365315315316	0.437829696303696	0	0
E1	bo12	CAR_P31949_S100A11	19	37	52	55	0.331344552631579	-0.183580891891892	-1.190532	-1.30990476363636	0.0106081697059465	0.0772191619681192	0.514925444523471	0.119372763636364	0	0
E1	bo12	CAR_Q13275_SEMA3F	19	37	52	55	1.40176684210526	1.1084272972973	0.764755384615385	0.715029818181818	0.0106081697059465	0.279509431633194	0.293339544807966	0.0497255664335664	0	0
E1	bo12	NEU_P22223_CDH3	19	37	52	55	2.82136268421053	2.29209102702703	1.55957334615385	1.15028749090909	0.0106081697059465	0.00592577321390975	0.529271657183499	0.409285855244755	0	0
E1	bo12	ONC_Q9NS15_LTBP3	19	37	52	55	1.44038609210526	0.980279824324324	0.7404465	0.664825345454546	0.0106081697059465	0.181231059971298	0.460106267780939	0.0756211545454545	0	0
E1	bo12	ONC_P07948_LYN	19	37	52	55	0.699080881578947	0.399732472972973	2.079011	2.12918501818182	0.0106081697059465	0.673955066931332	0.299348408605974	-0.0501740181818184	0	0
E2	boc	INF2_Q5T2W1_PDZK1	85	82	151	125	0.924816470588235	0.727389024390244	0.651534437086093	0.689884	0.010614386484739	0.412861632061001	0.197427446197991	-0.0383495629139072	0	0
E2	boc	INF2_O75173_ADAMTS4	85	82	151	125	1.25729058823529	1.04562926829268	1.24477086092715	0.9388688	0.0106774735594928	3.63131629917066e-06	0.211661319942611	0.305902060927152	0	0
E2	bo34	ONC2_Q9P000_COMMD9	61	82	129	125	0.47317868852459	0.29700243902439	0.785422480620155	0.4238592	0.0107955096239366	6.1611584894882e-08	0.1761762495002	0.361563280620155	0	0
E1	boc	CAR_P42830_CXCL5	74	37	182	55	4.9440461554054	4.41192166216216	3.13218976923077	2.79079865454545	0.0107991093149981	0.0903906330964655	0.532124493243243	0.341391114685315	0	0
E2	bo34	INF2_P30101_PDIA3	61	82	129	125	0.577477049180328	0.38049512195122	0.733841860465116	0.2387592	0.010800450228631	1.39102970869997e-12	0.196981927229108	0.495082660465116	0	0
E1	bo34	INF_P58294_PROK1	55	37	130	55	-0.221979477272727	0.291298689189189	-0.327022184615385	-0.390202254545455	0.010831059421488	0.783428330172122	-0.513278166461916	0.0631800699300699	0	0
E1	bo34	ONC_O43570_CA12	55	37	130	55	1.92653518181818	1.50968335135135	1.04268343076923	0.765085563636364	0.010831059421488	0.00267888086971186	0.41685183046683	0.277597867132867	0	0
E2	bo12	CAR2_Q15388_TOMM20	24	82	22	125	1.437125	0.870124390243902	2.02892727272727	1.5397056	0.0108412393036185	0.00625767641040574	0.567000609756098	0.489221672727273	0	0
E2	boc	INF2_O60500_NPHS1	85	82	151	125	0.146469411764706	0.312380487804878	-0.0393344370860927	0.0524048	0.0108769053631111	0.0219091249602427	-0.165911076040172	-0.0917392370860927	0	0
E1	bo34	NEU_Q8IWV2_CNTN4	55	37	130	55	0.833943340909091	1.01939928378378	0.465275261538462	0.6213668	0.0109549976115901	0.149341781825534	-0.185455942874693	-0.156091538461538	0	0
E2	boc	ONC2_O15182_CETN3	85	82	151	125	1.36672941176471	1.06601219512195	2.47691390728477	1.7941112	0.0109781632715891	1.14653705410616e-10	0.300717216642755	0.682802707284768	0	0
E2	bo34	NEU2_Q12774_ARHGEF5	61	82	129	125	1.76446229508197	1.46740731707317	1.33093100775194	1.0157672	0.0109817947866427	0.00112227988245846	0.297054978008797	0.315163807751938	0	0
E1	boc	CAR_O14793_MSTN	74	37	182	55	-0.0847360675675675	0.349651432432432	-0.712950406593407	-0.285170872727273	0.0109943765588538	0.000176649632423656	-0.4343875	-0.427779533866134	0	0
E1	boc	CAR_P08709_F7	74	37	182	55	1.05650601351351	0.837846891891892	0.704499835164835	0.701828	0.0109943765588538	0.399371989941535	0.218659121621622	0.00267183516483516	0	0
E2	boc	ONC2_Q6PKG0_LARP1	85	82	151	125	1.06010117647059	0.810940243902439	1.78969072847682	1.2048448	0.0109959885558076	9.27543753753966e-10	0.249160932568149	0.584845928476821	0	0
E1	bo34	NEU_P09211_GSTP1	55	37	130	55	0.480964	0.218519675675676	0.686185246153846	0.431779127272727	0.0110547815610732	0.000550866751899136	0.262444324324324	0.254406118881119	0	0
E1	boc	ONC_Q6UX82_LYPD8	74	37	182	55	0.527119324324324	0.85169972972973	0.146472692307692	0.341708363636364	0.0110776368433897	0.264626406429147	-0.324580405405405	-0.195235671328671	0	0
E1	bo34	CAR_Q9BXJ1_C1QTNF1	55	37	130	55	2.53799372727273	2.27466275675676	1.61057206153846	1.38848178181818	0.011080815621064	0.00961608952160185	0.263330970515971	0.22209027972028	0	0
E2	bo34	NEU2_Q8IVM0_CCDC50	61	82	129	125	0.274150819672131	0.148871951219512	1.09844728682171	0.9400464	0.011121540784325	0.0047956987671434	0.125278868452619	0.158400886821705	0	0
E2	bo34	CAR2_Q96NZ9_PRAP1	61	82	129	125	-0.393670491803279	-0.664113414634146	1.01335348837209	0.7821616	0.0111233625251026	0.00101325207975548	0.270442922830868	0.231191888372093	0	0
E1	bo12	ONC_Q7L5N7_LPCAT2	19	37	52	55	1.84912894736842	1.42291216216216	0.230194230769231	0.0341709090909091	0.0111782390988602	0.0157190438552243	0.426216785206259	0.196023321678322	0	0
E2	boc	ONC2_Q86TE4_LUZP2	85	82	151	125	0.63072	0.881114634146342	0.671782119205298	0.7130976	0.0111809945265385	0.926369199334526	-0.250394634146342	-0.0413154807947019	0	0
E1	boc	ONC_Q13576_IQGAP2	74	37	182	55	1.60391106756757	1.24230532432432	0.618723208791209	0.367707236363636	0.0111925968665214	0.0020367336550005	0.361605743243243	0.251015972427572	0	0
E1	boc	ONC_P35052_GPC1	74	37	182	55	0.978558027027027	0.754966810810811	0.338414142857143	0.149867236363636	0.0111927747593596	0.0259145919637666	0.223591216216216	0.188546906493506	0	0
E2	boc	ONC2_P48060_GLIPR1	85	82	151	125	0.693578823529412	0.866724390243902	0.77671523178808	0.7669536	0.0112836528633662	0.46896655794344	-0.173145566714491	0.00976163178807943	0	0
E1	boc	INF_Q9UNK0_STX8	74	37	182	55	1.81550826576576	1.45826085585585	0.671407527472528	0.418058	0.0112929820871037	0.00637245845783229	0.35724740990991	0.253349527472527	0	0
E2	bo12	INF2_P30101_PDIA3	24	82	22	125	0.640054166666667	0.38049512195122	0.472722727272727	0.2387592	0.011315194854185	0.0146375730446604	0.259559044715447	0.233963527272727	0	0
E2	boc	CAR2_P36776_LONP1	85	82	151	125	1.49597529411765	1.14195487804878	2.19141390728477	1.5430224	0.0113345569566533	4.58128531903676e-08	0.354020416068867	0.648391507284768	0	0
E1	bo34	INF_P36941_LTBR	55	37	130	55	1.33854197727273	1.04761009459459	0.813941030769231	0.5638968	0.0113356749678536	0.000204990979991871	0.290931882678133	0.250044230769231	0	0
E1	bo34	ONC_Q96J42_TXNDC15	55	37	130	55	0.967173022727273	0.734852878378378	0.725526430769231	0.446829018181818	0.0113356749678536	2.55452354634202e-05	0.232320144348894	0.278697412587413	0	0
E2	bo34	ONC2_P11387_TOP1	61	82	129	125	-1.41645573770492	-0.836235365853659	-1.5099496124031	-0.7131984	0.0113844164516423	8.64721962112472e-06	-0.58022037185126	-0.796751212403101	0	0
E2	bo34	ONC2_Q9NPJ3_ACOT13	61	82	129	125	1.65958196721311	1.20031097560976	5.09871240310077	4.1716824	0.0113848377802731	2.64422772766248e-07	0.459270991603359	0.927030003100775	0	0
E2	bo34	INF2_Q9H7Y0_DIPK2B	61	82	129	125	0.578175409836066	0.782228048780488	0.716047286821705	0.6859544	0.0113855119213871	0.679302610316341	-0.204052638944422	0.0300928868217054	0	0
E1	boc	CAR_P13501_CCL5	74	37	182	55	2.91702141216216	2.44055941891892	2.58109237362637	2.07433407272727	0.0113943462309604	0.00193173922120111	0.476461993243243	0.506758300899101	0	0
E1	boc	CAR_Q9H2A7_CXCL16	74	37	182	55	0.954419108108108	0.733914378378378	0.420813703296703	0.260347054545455	0.0114961537873083	0.000997257715907082	0.22050472972973	0.160466648751249	0	0
E1	boc	ONC_P36888_FLT3	74	37	182	55	1.2319945	1.45277862162162	-0.155631714285714	-0.00449352727272727	0.0114961537873083	0.00332788414450173	-0.220784121621622	-0.151138187012987	0	0
E1	bo34	CAR_P27487_DPP4	55	37	130	55	0.222489272727273	0.540734972972973	-0.278533953846154	0.175465381818182	0.0115957252426699	5.74718585864644e-08	-0.3182457002457	-0.453999335664336	0	0
E2	boc	CAR2_P40199_CEACAM6	85	82	151	125	0.802717647058824	1.08522804878049	0.631835099337748	0.8069408	0.0115964527669096	0.00319610844228798	-0.282510401721664	-0.175105700662252	0	0
E1	boc	CAR_Q99674_CGREF1	74	37	182	55	1.15026364189189	0.847838472972973	0.779131934065934	0.680298618181818	0.0115991337145652	0.163740202240566	0.302425168918919	0.0988333158841159	0	0
E1	boc	NEU_Q8NBI3_DRAXIN	74	37	182	55	1.41395413513514	0.942741297297297	0.997161131868132	0.814858218181818	0.0115991337145652	0.330596101423168	0.471212837837838	0.182302913686314	0	0
E1	boc	NEU_P21217_Q11128_FUT3_FUT5	74	37	182	55	1.34639308783784	0.958750013513514	1.0691236043956	0.488673490909091	0.0115991337145652	6.18206788309604e-06	0.387643074324324	0.580450113486514	0	0
E1	boc	INF_P01137_TGFB1	74	37	182	55	2.73546858783784	2.49021031081081	1.38316482417582	1.15603901818182	0.0115991337145652	0.00370896745704603	0.245258277027027	0.227125805994006	0	0
E2	bo34	ONC2_Q6NUJ1_PSAPL1	61	82	129	125	0.00956885245901641	0.328286585365854	0.226165891472868	0.49102	0.0117211829450204	0.00672306464535988	-0.318717732906837	-0.264854108527132	0	0
E1	bo12	CAR_P39060_COL18A1	19	37	52	55	1.32389357894737	1.07889983783784	0.667521384615385	0.578398109090909	0.0117747665930915	0.143841588499988	0.244993741109531	0.0891232755244755	0	0
E1	bo12	NEU_P29475_NOS1	19	37	52	55	1.33667977631579	0.596111986486486	0.281594	0.387194618181818	0.0117747665930915	0.142140414940034	0.740567789829303	-0.105600618181818	0	0
E1	bo12	INF_O75462_CRLF1	19	37	52	55	1.13906098684211	0.809305608108108	0.390056923076923	0.249514181818182	0.0117747665930915	0.0418440364974065	0.329755378733997	0.140542741258741	0	0
E1	bo12	ONC_P49441_INPP1	19	37	52	55	-1.12963138157895	-1.51257114864865	0.173402692307692	0.174872181818182	0.0117747665930915	0.972652765067412	0.382939767069701	-0.00146948951048953	0	0
E1	bo12	ONC_Q9H6S3_EPS8L2	19	37	52	55	1.46415718421053	1.01904667567568	0.753472038461538	0.721172145454545	0.0117747665930915	0.729395031876959	0.445110508534851	0.032299893006993	0	0
E1	boc	CAR_P62736_ACTA2	74	37	182	55	2.21742897972973	1.8022832027027	1.48068418681319	1.20463807272727	0.0118071803793027	0.00267411624085571	0.415145777027027	0.276046114085914	0	0
E1	bo34	CAR_O95544_NADK	55	37	130	55	2.99445122727273	2.44213667567568	0.326367369230769	-0.144983854545455	0.0118610553492728	0.000151022543450077	0.552314551597052	0.471351223776224	0	0
E1	bo34	NEU_P14780_MMP9	55	37	130	55	3.86057340909091	3.55122932432432	1.75857146153846	1.34834254545455	0.0118610553492728	0.00270542462013283	0.309344084766585	0.410228916083916	0	0
E2	bo34	ONC2_P35249_RFC4	61	82	129	125	0.542354098360656	0.403068292682927	0.594351162790698	0.3029432	0.011946759228069	2.85279426398482e-10	0.139285805677729	0.291407962790698	0	0
E2	bo34	CAR2_Q09666_AHNAK	61	82	129	125	0.368618032786885	0.642275609756098	0.553634108527132	0.531184	0.0119958690368197	0.989777423895079	-0.273657576969212	0.0224501085271318	0	0
E1	boc	ONC_Q96J42_TXNDC15	74	37	182	55	0.953335141891892	0.734852878378378	0.67542910989011	0.446829018181818	0.0120181545825164	0.000252837883612872	0.218482263513514	0.228600091708292	0	0
E1	boc	INF_Q8IVG5_SAMD9L	74	37	182	55	2.48984971621622	2.0452737027027	1.47603397802198	0.996594872727273	0.0120185298242366	5.80248955225937e-05	0.444576013513514	0.479439105294705	0	0
E1	boc	INF_Q6GTX8_LAIR1	74	37	182	55	1.46428510810811	1.13541686486486	0.891357461538462	0.715272109090909	0.0120185298242366	0.0197676753583582	0.328868243243243	0.176085352447552	0	0
E2	boc	INF2_A2VDF0_FUOM	85	82	151	125	0.838157647058824	0.414508536585366	0.789684768211921	0.4004128	0.0120259948876911	6.87375458564085e-05	0.423649110473458	0.389271968211921	0	0
E2	bo34	ONC2_P50454_SERPINH1	61	82	129	125	-0.00302786885245904	-0.329259756097561	4.56585658914729	3.3710544	0.0120627301419445	1.87614540392729e-09	0.326231887245102	1.19480218914729	0	0
E2	bo12	ONC2_P35249_RFC4	24	82	22	125	0.594958333333333	0.403068292682927	0.347186363636364	0.3029432	0.0121062565904079	0.469567214495291	0.191890040650407	0.0442431636363637	0	0
E1	bo34	CAR_P04085_PDGFA	55	37	130	55	4.22537136363636	3.85247621621622	1.70049369230769	1.01929963636364	0.0121317553201224	1.90273611130054e-05	0.372895147420147	0.681194055944056	0	0
E1	bo34	NEU_Q9BRF8_CPPED1	55	37	130	55	1.54667154545455	1.20212578378378	1.72592904615385	1.2899152	0.0121317553201224	0.00038220409202306	0.344545761670762	0.436013846153846	0	0
E2	boc	NEU2_Q6UX71_PLXDC2	85	82	151	125	-0.759610588235294	-0.497573170731707	0.637176821192053	0.6765728	0.0121354487217692	0.350311007338741	-0.262037417503587	-0.039395978807947	0	0
E2	bo34	INF2_P20742_PZP	61	82	129	125	0.474801639344262	0.197812195121951	0.489148837209302	0.2528696	0.0122050807088639	0.00216620940719098	0.276989444222311	0.236279237209302	0	0
E2	bo12	INF2_P05452_CLEC3B	24	82	22	125	0.0170833333333333	0.269193902439024	0.0868454545454545	0.2240368	0.0123328390796967	0.0224136772603442	-0.252110569105691	-0.137191345454545	0	0
E2	boc	ONC2_P20700_LMNB1	85	82	151	125	2.49614117647059	2.09066097560976	0.052646357615894	-0.75234	0.0123571773074994	5.63056410534222e-12	0.405480200860832	0.804986357615894	0	0
E1	bo12	INF_P42701_IL12RB1	19	37	52	55	1.07671231578947	0.705520864864865	0.564980307692308	0.425562872727273	0.0123969874652522	0.0798447668595179	0.371191450924609	0.139417434965035	0	0
E1	bo12	CAR_P41222_PTGDS	19	37	52	55	1.20685013157895	0.836859324324324	0.552056923076923	0.621471454545455	0.0123987505959311	0.305209769561716	0.369990807254623	-0.0694145314685315	0	0
E1	bo12	CAR_Q12805_EFEMP1	19	37	52	55	2.03951527631579	1.72892147297297	1.29090934615385	1.2320416	0.0123987505959311	0.320144832708716	0.310593803342817	0.058867746153846	0	0
E1	bo12	NEU_Q8NBS9_TXNDC5	19	37	52	55	1.69246680263158	1.25445504054054	1.66114907692308	1.63726756363636	0.0123987505959311	0.710740091634212	0.438011762091038	0.0238815132867134	0	0
E1	bo12	INF_Q96RJ3_TNFRSF13C	19	37	52	55	1.01150665789474	0.462979648648649	0.425586653846154	0.323386327272727	0.0123987505959311	0.893395403440256	0.548527009246088	0.102200326573427	0	0
E1	bo12	ONC_Q9Y5L3_ENTPD2	19	37	52	55	1.12547242105263	0.594012468468469	0.371085269230769	0.402414036363636	0.0123987505959311	0.715387454094933	0.531459952584164	-0.0313287671328672	0	0
E1	bo34	INF_O00339_MATN2	55	37	130	55	1.74125534090909	1.45210398648649	1.08859530769231	0.885262545454545	0.0124079163219601	0.00147480321366877	0.289151354422605	0.203332762237762	0	0
E1	bo34	INF_Q13232_NME3	55	37	130	55	0.912177659090909	1.14439266216216	0.248216953846154	0.276499890909091	0.0124079163219601	0.259339694629782	-0.232215003071253	-0.028282937062937	0	0
E1	bo34	ONC_Q8IWL1_SFTPA2	55	37	130	55	0.729879166666666	1.0886228018018	0.425498907692308	0.491780690909091	0.0124079163219601	0.297251822378083	-0.358743635135135	-0.0662817832167832	0	0
E1	bo34	ONC_P13726_F3	55	37	130	55	0.871458318181818	1.13220791891892	0.569331476923077	0.685792945454545	0.0124079163219601	0.00304342243856287	-0.260749600737101	-0.116461468531468	0	0
E2	boc	NEU2_Q9NXH3_PPP1R14D	85	82	151	125	0.520456470588235	0.775159756097561	0.925375496688742	0.9161784	0.0124122500370108	0.908935293956723	-0.254703285509326	0.00919709668874169	0	0
E2	bo34	INF2_P27348_YWHAQ	61	82	129	125	1.17000819672131	0.917967073170732	2.82067441860465	1.8823864	0.0124186006197643	9.45840078123166e-12	0.25204112355058	0.938288018604651	0	0
E2	boc	ONC2_O60941_DTNB	85	82	151	125	0.825404705882353	0.566262195121951	0.93652119205298	0.2773296	0.0124693530607376	1.779831143642e-12	0.259142510760402	0.65919159205298	0	0
E2	boc	ONC2_O60245_PCDH7	85	82	151	125	0.675376470588235	0.92034756097561	0.43434238410596	0.4419128	0.0125824296562115	0.959523236281961	-0.244971090387375	-0.00757041589403973	0	0
E2	boc	NEU2_Q12774_ARHGEF5	85	82	151	125	1.72133529411765	1.46740731707317	1.31781390728477	1.0157672	0.0126256412000132	0.000694946713282964	0.253927977044476	0.302046707284768	0	0
E2	boc	INF2_O60279_SUSD5	85	82	151	125	0.564704705882353	0.808901219512195	0.763005960264901	0.7356072	0.0126392504683376	0.856335934982921	-0.244196513629842	0.0273987602649006	0	0
E2	bo34	CAR2_Q5JTV8_TOR1AIP1	61	82	129	125	-0.937783606557377	-1.41226341463415	0.0731116279069768	-0.3942152	0.0126693126570758	0.000141146611336972	0.474479808076769	0.467326827906977	0	0
E1	boc	CAR_P05121_SERPINE1	74	37	182	55	3.209461	2.96269545945946	1.04685216483516	0.761870690909091	0.0126726421420142	0.0390505536751048	0.246765540540541	0.284981473926074	0	0
E1	boc	CAR_P21964_COMT	74	37	182	55	1.68798906081081	1.28747639189189	2.6678079010989	2.11644410909091	0.0126728373147667	0.000152297566186451	0.400512668918919	0.551363792007992	0	0
E1	boc	CAR_O60664_PLIN3	74	37	182	55	1.23036806756757	0.964244081081081	1.0883566043956	0.857360072727273	0.0126728373147667	0.00288872842457442	0.266123986486487	0.230996531668332	0	0
E1	boc	CAR_P02452_COL1A1	74	37	182	55	0.561376189189189	0.359951189189189	0.188901637362637	0.0502144727272727	0.0126728373147667	0.00767015439062056	0.201425	0.138687164635365	0	0
E1	boc	NEU_P55103_INHBC	74	37	182	55	1.00269312162162	0.644500891891892	0.424852120879121	0.270379490909091	0.0126728373147667	0.017680166899041	0.35819222972973	0.15447262997003	0	0
E1	boc	INF_Q9UKX5_ITGA11	74	37	182	55	-1.27272589189189	-0.986938054054054	-0.80765267032967	-0.363282218181818	0.0126728373147667	2.0777960107816e-07	-0.285787837837838	-0.444370452147852	0	0
E1	boc	ONC_Q02742_GCNT1	74	37	182	55	1.85483589189189	1.60704264864865	1.00063915384615	0.775354581818182	0.0126728373147667	0.00224577751409904	0.247793243243243	0.225284572027972	0	0
E1	bo34	INF_P01730_CD4	55	37	130	55	1.37705486363636	1.12948937837838	0.875793907692308	0.814199781818182	0.0126896306612118	0.0776016808812997	0.247565485257985	0.0615941258741258	0	0
E2	boc	CAR2_Q5GAN6_RNASE10	85	82	151	125	1.33527058823529	0.8796	1.78404370860927	1.2049968	0.012753689326578	7.07503571507105e-07	0.455670588235294	0.579046908609272	0	0
E1	bo12	NEU_P02533_KRT14	19	37	52	55	0.631168947368421	0.460984594594595	0.845639230769231	0.682425818181818	0.0128424055604233	0.0724405730538684	0.170184352773826	0.163213412587413	0	0
E2	bo34	CAR2_P52209_PGD	61	82	129	125	1.31990327868852	1.04941707317073	0.779628682170543	0.0848944	0.012854473130641	3.68187575920087e-11	0.270486205517793	0.694734282170543	0	0
E1	boc	ONC_Q86SJ6_DSG4	74	37	182	55	0.338763891891892	0.732797675675676	-0.0688448461538461	0.0603532	0.0128978425275745	0.289964787712814	-0.394033783783784	-0.129198046153846	0	0
E1	bo34	NEU_O60609_GFRA3	55	37	130	55	0.825999409090909	1.02298505405405	0.458008215384615	0.588291781818182	0.0129766429041921	0.0386245592611473	-0.196985644963145	-0.130283566433566	0	0
E1	bo12	CAR_P10145_CXCL8	19	37	52	55	3.44338803947368	3.04843458108108	1.91643588461538	1.60075505454545	0.0130512155696424	0.0192587653986251	0.394953458392603	0.31568083006993	0	0
E1	bo12	CAR_P01033_TIMP1	19	37	52	55	2.25445530263158	1.86911009459459	0.816459192307692	0.774239527272727	0.0130512155696424	0.282290102014062	0.385345208036984	0.042219665034965	0	0
E1	bo12	NEU_P22692_IGFBP4	19	37	52	55	2.30095315789474	1.76525216216216	1.01530269230769	0.996286727272727	0.0130512155696424	0.518853685762041	0.535700995732574	0.0190159650349649	0	0
E1	bo12	ONC_P56159_GFRA1	19	37	52	55	1.72155330263158	1.37384187837838	0.771462038461538	0.612950145454546	0.0130512155696424	0.361173353436053	0.347711424253201	0.158511893006993	0	0
E1	boc	ONC_P18627_LAG3	74	37	182	55	1.06615841891892	0.818995918918919	0.442329714285714	0.341704836363636	0.0131261746925863	0.439422476080339	0.2471625	0.100624877922078	0	0
E1	boc	CAR_Q8TDL5_BPIFB1	74	37	182	55	0.14191720945946	0.568248797297297	-0.483666175824176	-0.159117054545455	0.0131263750220772	0.0329060073740545	-0.426331587837838	-0.324549121278721	0	0
E1	boc	NEU_P49023_PXN	74	37	182	55	2.70649258783784	2.09034512162162	-0.252350032967033	-0.519001127272727	0.0131263750220772	0.00129432473560396	0.616147466216216	0.266651094305694	0	0
E1	boc	INF_O60934_NBN	74	37	182	55	2.83021922972973	2.26603105405405	0.524600318681319	0.179133018181818	0.0131263750220772	1.47315856616099e-05	0.564188175675676	0.3454673004995	0	0
E1	boc	ONC_Q9Y653_ADGRG1	74	37	182	55	1.82138515540541	1.43000052702703	1.31888348351648	0.999829781818182	0.0131263750220772	0.00855799591646325	0.391384628378378	0.319053701698302	0	0
E2	bo34	INF2_Q96QR1_SCGB3A1	61	82	129	125	-0.039372131147541	0.124093902439024	0.127203100775194	0.0858472	0.0131525235071884	0.220624133590729	-0.163466033586565	0.0413559007751938	0	0
E2	bo34	ONC2_A6NM11_LRRC37A2	61	82	129	125	0.626040983606557	0.926743902439024	0.754786046511628	0.7257008	0.0131525235071884	0.530688387555646	-0.300702918832467	0.029085246511628	0	0
E2	boc	INF2_P14091_CTSE	85	82	151	125	0.412236470588235	0.590746341463415	0.757699337748344	0.9661968	0.0132206669447024	0.00886724370119569	-0.178509870875179	-0.208497462251656	0	0
E1	bo34	INF_P19876_CXCL3	55	37	130	55	3.47614245454545	3.03372064864865	3.46122973846154	2.93796229090909	0.01327009430722	0.000329251699264848	0.442421805896806	0.523267447552448	0	0
E1	bo34	ONC_Q9UJ71_CD207	55	37	130	55	0.564267409090909	0.857315756756757	-0.0370692153846154	0.153657672727273	0.01327009430722	0.0623355633670934	-0.293048347665848	-0.190726888111888	0	0
E2	bo12	CAR2_Q8TDY8_IGDCC4	24	82	22	125	-0.00902083333333331	0.269890243902439	-0.0140136363636364	0.214216	0.0132841335351207	0.00364068544562605	-0.278911077235772	-0.228229636363636	0	0
E1	bo34	INF_Q96DB9_FXYD5	55	37	130	55	0.337677454545455	0.17304227027027	1.27029704615385	0.921945927272727	0.0133212488667711	6.62727913509358e-05	0.164635184275184	0.348351118881119	0	0
E2	boc	NEU2_B2RUY7_VWC2L	85	82	151	125	0.435242352941176	0.613184146341463	0.213284105960265	0.3643744	0.0133396882990854	0.0782101481629224	-0.177941793400287	-0.151090294039735	0	0
E1	boc	ONC_Q9BXY4_RSPO3	74	37	182	55	1.84640575	1.54932652702703	1.52218515384615	1.34834538181818	0.0133584810106375	0.0800197809776458	0.297079222972973	0.173839772027972	0	0
E1	bo12	INF_P60568_IL2	19	37	52	55	0.855192	0.799037945945946	0.852266192307692	0.898606109090909	0.0135148510171118	0.0897587535747685	0.056154054054054	-0.0463399167832168	0	0
E1	bo34	CAR_Q9UHL4_DPP7	55	37	130	55	3.16701213636364	2.74048451351351	1.29327029230769	0.801625781818182	0.0135690339712899	0.000189679679689273	0.426527622850123	0.491644510489511	0	0
E1	bo34	CAR_O75015_FCGR3B	55	37	130	55	0.814216295454545	1.0823332027027	0.203332338461538	0.533467163636364	0.0135690339712899	0.00301385154715897	-0.268116907248157	-0.330134825174825	0	0
E1	bo34	ONC_Q9P0V8_SLAMF8	55	37	130	55	1.45950106818182	1.09889441891892	0.8604728	0.633951890909091	0.0135690339712899	0.0299843472648713	0.360606649262899	0.226520909090909	0	0
E1	boc	NEU_P28325_CST5	74	37	182	55	0.800117966216216	0.413679283783784	0.286540835164835	0.201856618181818	0.013594001561309	0.734690600975613	0.386438682432432	0.084684216983017	0	0
E2	bo34	CAR2_O14933_UBE2L6	61	82	129	125	0.927483606557377	0.62154756097561	2.26519612403101	1.4330048	0.0136091341228688	3.19268368307445e-13	0.305936045581767	0.832191324031008	0	0
E2	bo12	NEU2_O14578_CIT	24	82	22	125	1.79349583333333	0.9164	1.17835909090909	0.6929752	0.0137097478409199	0.00614260833921132	0.877095833333333	0.485383890909091	0	0
E1	bo12	CAR_P01375_TNF	19	37	52	55	1.49042848684211	1.11826736486486	0.702788269230769	0.653174	0.0137332124144494	0.743492838117965	0.37216112197724	0.0496142692307692	0	0
E1	bo12	CAR_P23526_AHCY	19	37	52	55	1.79553293421053	1.23839613063063	1.39073996153846	1.37462407272727	0.0137332124144494	0.834600203166139	0.557136803579896	0.0161158888111887	0	0
E1	boc	CAR_Q15165_PON2	74	37	182	55	0.283559621621622	0.173783405405405	0.376837373626374	0.187359163636364	0.0137803730709469	0.0027234595561015	0.109776216216216	0.18947820999001	0	0
E1	boc	INF_Q14118_DAG1	74	37	182	55	2.46660078378378	2.19279335135135	1.58108141758242	1.2460352	0.0138336005245177	0.000444138866940173	0.273807432432432	0.335046217582418	0	0
E1	bo34	CAR_O75791_GRAP2	55	37	130	55	0.271362743801652	-0.0487883931203943	4.66098650769231	3.71449738181818	0.0138702423581875	0.000138737038453363	0.320151136922046	0.946489125874126	0	0
E1	bo34	CAR_Q9NQX5_NPDC1	55	37	130	55	1.74677263636364	1.48714075675676	1.23899501538462	1.04782676363636	0.0138739076968786	0.00211946582088731	0.25963187960688	0.191168251748252	0	0
E2	boc	ONC2_P51948_MNAT1	85	82	151	125	1.06106117647059	0.892868292682927	0.707693377483444	0.5970512	0.013876876981122	0.0224398102651589	0.168192883787661	0.110642177483444	0	0
E2	boc	NEU2_Q8IXS6_PALM2	85	82	151	125	1.44701176470588	1.17562195121951	1.6194	1.2681808	0.0138873615953148	7.93527275639554e-06	0.27138981348637	0.3512192	0	0
E1	bo12	INF_Q969V3_NCLN	19	37	52	55	0.880139684210526	0.518009243243243	0.647282038461538	0.729938690909091	0.0140709598171642	0.0350375116176622	0.362130440967283	-0.0826566524475525	0	0
E1	boc	INF_Q96SB3_PPP1R9B	74	37	182	55	0.741193364864865	0.309089648648649	1.37341216483516	1.02570778181818	0.0140767086837408	0.0504738309187058	0.432103716216216	0.347704383016983	0	0
E1	boc	ONC_Q9P0V8_SLAMF8	74	37	182	55	1.44426283108108	1.09889441891892	0.813297813186813	0.633951890909091	0.0140767086837408	0.068225914526457	0.345368412162162	0.179345922277722	0	0
E2	bo34	NEU2_Q8IXM2_BAP18	61	82	129	125	2.78287868852459	2.32265853658537	1.82473720930233	0.9953264	0.014083658964885	8.8206505008188e-19	0.460220151939224	0.829410809302326	0	0
E1	bo34	CAR_P02462_COL4A1	55	37	130	55	1.36854725	0.894529175675676	1.17362844615385	0.770440509090909	0.0141848135632964	6.85005112160562e-06	0.474018074324324	0.403187937062937	0	0
E1	bo34	INF_P01137_TGFB1	55	37	130	55	2.74250370454545	2.49021031081081	1.5080172	1.15603901818182	0.0141848135632964	5.23877253001656e-05	0.252293393734644	0.351978181818182	0	0
E2	bo12	ONC2_Q6UXC1_MAMDC4	24	82	22	125	0.840804166666667	1.40279634146341	0.0459909090909091	0.2669384	0.0143002190270245	0.335139892217256	-0.561992174796748	-0.220947490909091	0	0
E1	boc	INF_P26022_PTX3	74	37	182	55	0.858800108108108	0.603983891891892	0.852422076923077	0.467690654545454	0.0143233659523705	2.41402405556461e-05	0.254816216216216	0.384731422377622	0	0
E1	boc	INF_Q5ZPR3_CD276	74	37	182	55	1.42306397297297	1.18378897297297	1.12098881318681	0.7163496	0.0143235796074095	6.31676848581835e-07	0.239275	0.404639213186813	0	0
E1	boc	INF_P34896_SHMT1	74	37	182	55	1.74720081756757	1.32014152702703	2.42336707692308	2.14583756363636	0.0143235796074095	0.0672134110782843	0.42705929054054	0.277529513286713	0	0
E2	bo34	ONC2_Q86UU1_PHLDB1	61	82	129	125	0.947034426229508	0.644370731707317	1.5355480620155	0.8477184	0.014325045349898	1.38954054057957e-11	0.302663694522191	0.687829662015504	0	0
E2	boc	CAR2_P37837_TALDO1	85	82	151	125	1.20070705882353	0.949535365853658	1.75984966887417	1.1719888	0.014390876379606	3.57609711031677e-16	0.251171692969871	0.587860868874172	0	0
E2	bo34	NEU2_Q14149_MORC3	61	82	129	125	1.0265	0.849360975609756	0.671521705426357	0.3442312	0.0144063149207894	2.09065562440736e-12	0.177139024390244	0.327290505426357	0	0
E1	boc	NEU_O94813_SLIT2	74	37	182	55	1.43978586486486	1.12329464864865	0.594137	0.402008509090909	0.0144205001733183	0.0299730806125508	0.316491216216216	0.192128490909091	0	0
E1	bo12	ONC_P48307_TFPI2	19	37	52	55	0.871927289473684	0.56880845945946	0.631203346153846	0.444618945454545	0.0144458183570437	0.122912676877765	0.303118830014225	0.186584400699301	0	0
E1	bo34	CAR_P31997_CEACAM8	55	37	130	55	3.06520493181818	2.72485347297297	1.05820041538462	0.877896254545455	0.0145014721313387	0.0319717066104217	0.340351458845209	0.180304160839161	0	0
E2	bo34	ONC2_Q99447_PCYT2	61	82	129	125	0.654409836065574	0.359665853658537	2.73447286821705	2.0548504	0.0145706824547027	1.1707134905405e-09	0.294743982407037	0.679622468217055	0	0
E1	boc	ONC_O60760_HPGDS	74	37	182	55	0.287250635135135	0.520803	-0.119700758241758	0.1214768	0.0145740453297349	0.00151210953824619	-0.233552364864865	-0.241177558241758	0	0
E1	boc	CAR_P12318_FCGR2A	74	37	182	55	1.00215664864865	0.719332324324324	0.522037538461538	0.422238436363636	0.0145742617248053	0.0351786571011672	0.282824324324324	0.099799102097902	0	0
E1	boc	NEU_P07196_NEFL	74	37	182	55	1.94113024324324	1.36163227027027	1.48120356043956	1.08230083636364	0.0145742617248053	0.0168906040061642	0.579497972972973	0.398902724075924	0	0
E1	bo12	CAR_P09467_FBP1	19	37	52	55	-1.58786322368421	-2.42261475225225	-1.78038980769231	-2.001192	0.0146522764069808	0.226583332343708	0.834751528568042	0.220802192307692	0	0
E1	bo12	INF_Q05084_ICA1	19	37	52	55	1.15542069172932	0.701298311454311	1.04893161538462	0.985467309090909	0.0146793814840318	0.194803992793053	0.454122380275012	0.0634643062937063	0	0
E1	bo34	ONC_Q9BYE9_CDHR2	55	37	130	55	0.535633477272727	-0.0155571216216216	0.779962738461538	0.248405745454545	0.014825119880244	0.000479420317707972	0.551190598894349	0.531556993006993	0	0
E1	bo34	ONC_P13521_SCG2	55	37	130	55	0.888374704545455	0.587048743243243	0.725543876923077	0.657048981818182	0.014825119880244	0.677383666634017	0.301325961302211	0.068494895104895	0	0
E1	boc	CAR_P00533_EGFR	74	37	182	55	0.463964283783784	0.621006513513514	0.0294473736263736	0.239373527272727	0.014828803912288	0.000227539564673469	-0.15704222972973	-0.209926153646354	0	0
E1	bo34	CAR_Q15165_PON2	55	37	130	55	0.294808545454545	0.173783405405405	0.442862415384615	0.187359163636364	0.0148877805610224	0.000114752795423175	0.12102514004914	0.255503251748252	0	0
E2	bo34	INF2_O96007_MOCS2	61	82	129	125	0.829486885245902	0.596023170731707	1.83252480620155	1.295376	0.0149877129526283	4.73324961552897e-10	0.233463714514194	0.53714880620155	0	0
E2	boc	NEU2_Q14151_SAFB2	85	82	151	125	0.389831764705882	0.2583	0.274019205298013	0.0889304	0.0150105908917935	2.3902640139712e-06	0.131531764705882	0.185088805298013	0	0
E1	bo34	NEU_A1E959_ODAM	55	37	130	55	1.01599257575757	0.864130882882882	0.443117723076923	0.360964436363636	0.0151469010612833	0.288272523585003	0.151861692874692	0.0821532867132867	0	0
E1	bo12	CAR_Q9NQX5_NPDC1	19	37	52	55	1.86365636842105	1.48714075675676	1.073167	1.04782676363636	0.0151901372879312	0.873715367146468	0.376515611664296	0.0253402363636364	0	0
E1	bo12	CAR_P10451_SPP1	19	37	52	55	1.95175857894737	1.25431956756757	1.50402792307692	1.25600392727273	0.0151901372879312	0.143841588499988	0.697439011379801	0.248023995804196	0	0
E1	bo12	NEU_Q86T13_CLEC14A	19	37	52	55	1.12391134210526	0.807849162162162	0.412764653846154	0.457592654545455	0.0151901372879312	0.518853685762041	0.316062179943101	-0.0448280006993007	0	0
E1	bo12	INF_Q9UKU9_ANGPTL2	19	37	52	55	1.32562485526316	0.939562986486487	0.883390653846154	0.6216884	0.0151901372879312	0.00651446909002336	0.386061868776671	0.261702253846154	0	0
E1	bo12	ONC_Q6UWW8_CES3	19	37	52	55	-1.18421843421053	-1.83899255405405	-2.67969184615385	-2.67064378181818	0.0151901372879312	0.805525319877843	0.654774119843528	-0.0090480643356643	0	0
E1	bo34	ONC_Q5VIR6_VPS53	55	37	130	55	0.486263118881119	0.264509405405405	1.55135116923077	1.00441403636364	0.0154828133611145	0.000146519667218906	0.221753713475713	0.546937132867133	0	0
E1	bo34	ONC_Q8WWY7_WFDC12	55	37	130	55	0.103886772727273	0.492703756756757	-0.0925887230769231	0.0742686545454545	0.015490760988727	0.19388430293929	-0.388816984029484	-0.166857377622378	0	0
E2	bo12	INF2_P21854_CD72	24	82	22	125	0.274695833333333	-0.0365329268292683	0.806790909090909	0.584544	0.0155445762080339	0.0244042975978937	0.311228760162602	0.222246909090909	0	0
E1	boc	CAR_P15090_FABP4	74	37	182	55	1.37145518243243	0.849325283783784	0.923488274725275	0.802166945454545	0.0156158587809502	0.238242499076578	0.522129898648649	0.121321329270729	0	0
E1	boc	NEU_Q9NZQ7_CD274	74	37	182	55	1.47052266216216	1.26158381081081	0.847797483516484	0.656506072727273	0.0156160863879848	0.00855801082903698	0.208938851351351	0.191291410789211	0	0
E1	boc	INF_Q12933_TRAF2	74	37	182	55	2.77075989189189	2.38803016216216	2.03431742857143	1.83440625454545	0.0156160863879848	0.028735846324267	0.38272972972973	0.199911174025974	0	0
E1	boc	INF_Q13478_IL18R1	74	37	182	55	1.0608065472973	0.801828337837838	0.468219571428571	0.286932254545455	0.0156160863879848	0.00432194354832373	0.25897820945946	0.181287316883117	0	0
E1	bo12	INF_O95760_IL33	19	37	52	55	0.482915578947368	0.101486702702703	0.628796807692308	0.729236763636364	0.0156789149975554	0.0904198138430801	0.381428876244666	-0.100439955944056	0	0
E2	boc	NEU2_P55210_CASP7	85	82	151	125	0.458870588235294	0.200784146341463	3.33109006622517	2.5927136	0.0157150200633402	2.06829242081783e-08	0.258086441893831	0.738376466225165	0	0
E2	bo34	ONC2_O60941_DTNB	61	82	129	125	0.825993442622951	0.566262195121951	0.984412403100775	0.2773296	0.0157652235169146	1.22416304089315e-13	0.259731247501	0.707082803100775	0	0
E1	bo34	INF_Q12933_TRAF2	55	37	130	55	2.77067709090909	2.38803016216216	2.13256733846154	1.83440625454545	0.0158333397672083	0.00538446092309861	0.382646928746929	0.298161083916084	0	0
E2	boc	NEU2_O75167_PHACTR2	85	82	151	125	1.06631411764706	0.829351219512195	3.94536821192053	3.0115784	0.0158543776688125	6.02705355624302e-07	0.236962898134864	0.93378981192053	0	0
E1	bo12	INF_Q96DB9_FXYD5	19	37	52	55	0.440282526315789	0.17304227027027	0.978395615384615	0.921945927272727	0.015877561338999	0.280852656884091	0.267240256045519	0.0564496881118881	0	0
E1	boc	INF_P02745_C1QA	74	37	182	55	0.530906	0.386474918918919	0.562738043956044	0.469580872727273	0.01588610565364	0.060466703155987	0.144431081081081	0.0931571712287713	0	0
E1	boc	CAR_P35754_GLRX	74	37	182	55	2.31964239189189	2.00758597297297	1.83477858241758	1.55637734545455	0.0158865665987336	0.00734371250532201	0.312056418918919	0.278401236963037	0	0
E1	bo12	CAR_P09382_LGALS1	19	37	52	55	1.15215721052632	0.871379081081081	0.750835538461538	0.833744254545455	0.0159672995911712	0.326250454895399	0.280778129445235	-0.082908716083916	0	0
E1	bo12	CAR_P08571_CD14	19	37	52	55	1.95753346052632	1.47343928378378	0.817506115384615	0.705898981818182	0.0159672995911712	0.220657912556308	0.484094176742532	0.111607133566434	0	0
E1	bo12	INF_Q9HCB6_SPON1	19	37	52	55	1.99978869736842	1.39070822972973	0.866141653846154	0.675355054545455	0.0159672995911712	0.0628085272438014	0.609080467638691	0.190786599300699	0	0
E1	bo12	ONC_O60259_KLK8	19	37	52	55	1.08877556578947	0.745833878378378	0.143676307692308	0.211926254545455	0.0159672995911712	0.345016992987155	0.342941687411095	-0.0682499468531469	0	0
E2	boc	INF2_P27348_YWHAQ	85	82	151	125	1.16308	0.917967073170732	2.72966357615894	1.8823864	0.0159989001858481	2.29958156044227e-11	0.245112926829268	0.847277176158941	0	0
E1	boc	INF_P01135_TGFA	74	37	182	55	2.37271599324324	2.00614825675676	-0.0447889230769231	-0.270193054545455	0.0161611580045344	0.000278326993314648	0.366567736486486	0.225404131468531	0	0
E2	bo34	ONC2_Q92890_UFD1	61	82	129	125	0.647508196721311	0.131246341463415	5.37189224806202	4.191932	0.0161692977478648	1.84039575830876e-08	0.516261855257897	1.17996024806202	0	0
E1	bo34	CAR_P35754_GLRX	55	37	130	55	2.32328186363636	2.00758597297297	1.90947087692308	1.55637734545455	0.0161825638244213	0.0019848883990627	0.31569589066339	0.353093531468531	0	0
E1	bo34	ONC_P34949_MPI	55	37	130	55	-1.33361490384615	-1.48457006756757	2.010266	1.14948418181818	0.0161825638244213	5.53663307769899e-06	0.150955163721414	0.860781818181818	0	0
E1	boc	ONC_Q9Y662_HS3ST3B1	74	37	182	55	1.94417838513514	1.50512585135135	1.16696042857143	1.01882538181818	0.0164399121856394	0.0620197776453422	0.439052533783784	0.148135046753247	0	0
E1	bo34	CAR_Q13158_FADD	55	37	130	55	1.23778945454545	0.901892108108108	2.37840732307692	1.66526403636364	0.0165385394924607	4.277486362807e-06	0.335897346437347	0.713143286713287	0	0
E1	bo34	INF_O14788_TNFSF11	55	37	130	55	0.562198931818182	1.25168152702703	0.120460969230769	0.619583381818182	0.0165385394924607	0.000138737038453363	-0.689482595208845	-0.499122412587413	0	0
E1	bo34	INF_Q5KU26_COLEC12	55	37	130	55	1.25716275	1.03109893243243	0.802368938461538	0.661989672727273	0.0165385394924607	0.00325792529600091	0.226063817567568	0.140379265734266	0	0
E1	bo34	ONC_Q9BXY4_RSPO3	55	37	130	55	1.86104325	1.54932652702703	1.62584796923077	1.34834538181818	0.0165385394924607	0.0043626678969004	0.311716722972973	0.277502587412587	0	0
E1	boc	NEU_Q9UKV5_AMFR	74	37	182	55	0.429106450450451	0.273715009009009	0.643793813186813	0.512155418181818	0.0166535660626526	0.182480738728489	0.155391441441442	0.131638395004995	0	0
E2	boc	INF2_P03951_F11	85	82	151	125	-0.0405941176470588	0.127542682926829	0.517115894039735	0.4840768	0.0167142299176334	0.331119759348945	-0.168136800573888	0.0330390940397352	0	0
E2	bo34	ONC2_P01266_TG	61	82	129	125	0.766998360655738	1.31403170731707	0.512777519379845	1.2633392	0.0167632757967248	2.86780853664801e-05	-0.547033346661335	-0.750561680620155	0	0
E1	bo12	CAR_O75340_PDCD6	19	37	52	55	2.38711165789474	2.04069343243243	0.655965115384615	0.7788216	0.0167784624262049	0.724715748829002	0.346418225462304	-0.122856484615385	0	0
E1	bo12	CAR_P13987_CD59	19	37	52	55	1.07728034210526	0.810716135135135	0.444374153846154	0.495755418181818	0.0167784624262049	0.377794836637787	0.266564206970128	-0.0513812643356643	0	0
E1	bo12	CAR_P55774_CCL18	19	37	52	55	1.82826388157895	1.23943777027027	0.634307307692308	0.617253454545455	0.0167784624262049	0.506810412041426	0.588826111308677	0.0170538531468531	0	0
E1	bo12	CAR_Q92820_GGH	19	37	52	55	0.944058315789474	0.649214432432432	0.267146769230769	0.148362836363636	0.0167784624262049	0.0859451978803778	0.294843883357041	0.118783932867133	0	0
E1	bo12	INF_P29460_IL12B	19	37	52	55	0.984949407894737	0.743001283783784	0.517250576923077	0.548687090909091	0.0167784624262049	0.724715748829002	0.241948124110953	-0.0314365139860139	0	0
E2	bo12	ONC2_Q9P013_CWC15	24	82	22	125	1.27083333333333	0.844167073170732	1.04637727272727	0.682368	0.0168832377752543	0.000255133619418427	0.426666260162602	0.364009272727273	0	0
E1	bo34	CAR_Q9GZM7_TINAGL1	55	37	130	55	1.1202595	0.948729162162162	0.799821353846154	0.649827018181818	0.0169013742947214	0.00204599998359901	0.171530337837838	0.149994335664336	0	0
E1	bo34	NEU_P49023_PXN	55	37	130	55	2.71265225	2.09034512162162	-0.204842630769231	-0.519001127272727	0.0169013742947214	0.000213679257287026	0.622307128378378	0.314158496503497	0	0
E1	bo34	NEU_P01732_CD8A	55	37	130	55	0.88427425	1.29154225675676	0.991392261538461	0.900210618181818	0.0169013742947214	0.19388430293929	-0.407268006756757	0.0911816433566432	0	0
E1	bo34	INF_Q03403_TFF2	55	37	130	55	0.966698045454545	1.44151883783784	0.561841292307692	0.731327236363636	0.0169013742947214	0.409620127640405	-0.474820792383292	-0.169485944055944	0	0
E1	bo34	ONC_P07948_LYN	55	37	130	55	0.621129613636364	0.399732472972973	2.50467166153846	2.12918501818182	0.0169013742947214	0.026326463000804	0.221397140663391	0.375486643356643	0	0
E1	bo34	ONC_Q02742_GCNT1	55	37	130	55	1.84729490909091	1.60704264864865	1.03496524615385	0.775354581818182	0.0169013742947214	0.00145958982925254	0.240252260442261	0.259610664335664	0	0
E1	boc	NEU_Q08708_CD300C	74	37	182	55	1.31784997297297	1.07258983783784	0.908513505494505	0.785128472727273	0.0170101174639608	0.167162152861719	0.245260135135135	0.123385032767233	0	0
E2	bo34	ONC2_Q9H867_VCPKMT	61	82	129	125	0.588590163934426	0.763264634146341	0.986281395348837	0.7684944	0.017220467031138	0.00632263657037044	-0.174674470211915	0.217786995348837	0	0
E2	bo34	INF2_Q99574_SERPINI1	61	82	129	125	1.30387540983607	1.5520743902439	-0.23696511627907	-0.2543128	0.0172351532275427	0.704503434116968	-0.248198980407837	0.0173476837209303	0	0
E1	bo34	ONC_O60763_USO1	55	37	130	55	1.98211252892562	1.55118287960688	2.90289867692308	2.06456923636364	0.0172694566005954	6.94740363193099e-06	0.43092964931874	0.83832944055944	0	0
E1	bo34	ONC_P07237_P4HB	55	37	130	55	1.08493640909091	0.866017324324324	1.16006618461538	0.841846254545455	0.0172711769482431	0.000180880171393442	0.218919084766585	0.31821993006993	0	0
E1	bo12	INF_O00468_AGRN	19	37	52	55	1.78239464473684	1.28879941891892	0.477625346153846	0.415397163636364	0.0173361576731103	0.96768305118969	0.493595225817923	0.0622281825174825	0	0
E2	bo12	ONC2_O15164_TRIM24	24	82	22	125	1.23841666666667	0.961613414634146	0.835722727272727	0.7797776	0.0173917864694565	0.273667715789428	0.27680325203252	0.0559451272727273	0	0
E2	bo12	CAR2_Q9Y646_CPQ	24	82	22	125	0.486745833333333	0.742042682926829	0.738263636363636	0.8403768	0.0174104488594617	0.0684947329562096	-0.255296849593496	-0.102113163636364	0	0
E2	bo34	NEU2_P10092_CALCB	61	82	129	125	0.561904918032787	0.774680487804878	0.946717829457364	0.8127752	0.0174270958984249	0.105341157384956	-0.212775569772091	0.133942629457364	0	0
E2	bo12	INF2_P27918_CFP	24	82	22	125	0.050425	0.278434146341463	0.356631818181818	0.3268512	0.0175897463622966	0.711952386095469	-0.228009146341463	0.0297806181818182	0	0
E1	boc	ONC_Q5VIR6_VPS53	74	37	182	55	0.471662898128898	0.264509405405405	1.3982469010989	1.00441403636364	0.0175926403303042	0.00233997700626196	0.207153492723493	0.393832864735265	0	0
E1	boc	NEU_Q13451_FKBP5	74	37	182	55	3.50974033783784	2.95411635135135	3.3065071978022	2.63815672727273	0.0175976041620498	0.000163680371921775	0.555623986486486	0.66835047052947	0	0
E1	boc	NEU_O43927_CXCL13	74	37	182	55	1.67394077702703	1.38571290540541	0.467313076923077	-0.123853454545455	0.0175976041620498	1.97606967212398e-05	0.288227871621622	0.591166531468531	0	0
E1	boc	INF_Q15389_ANGPT1	74	37	182	55	5.06779464189189	4.71968095945946	1.85047382417582	1.31081767272727	0.0175976041620498	0.00827969256482282	0.348113682432432	0.539656151448552	0	0
E1	bo12	CAR_Q9HBB8_CDHR5	19	37	52	55	0.341832934210526	0.0231303648648649	0.111495730769231	0.0572977090909091	0.0176248094918478	0.581209605177632	0.318702569345661	0.0541980216783217	0	0
E1	bo12	NEU_Q6P4E1_GOLM2	19	37	52	55	1.11606507894737	0.881814243243243	0.636403769230769	0.6094176	0.0176248094918478	0.0437614037280767	0.234250835704125	0.0269861692307692	0	0
E1	bo12	INF_P02778_CXCL10	19	37	52	55	1.35245528947368	0.776981054054054	0.129168307692308	0.154775745454545	0.0176248094918478	0.633488191266437	0.57547423541963	-0.0256074377622378	0	0
E1	bo34	ONC_Q7Z4W1_DCXR	55	37	130	55	1.41166418181818	0.987268162162162	1.13729667692308	1.00709996363636	0.0176476205203025	0.270932196622238	0.42439601965602	0.130196713286713	0	0
E1	bo34	CAR_P05362_ICAM1	55	37	130	55	1.05623284090909	0.815444662162162	0.543124307692308	0.403221090909091	0.017648057365793	0.00262648150458504	0.240788178746929	0.139903216783217	0	0
E1	bo34	ONC_Q9NZT2_OGFR	55	37	130	55	1.66050956818182	1.38090893243243	1.26408263076923	1.09457476363636	0.017648057365793	0.00294104044176009	0.279600635749386	0.169507867132867	0	0
E1	boc	ONC_P08069_IGF1R	74	37	182	55	1.39739377027027	1.22983397297297	0.662537604395604	0.598717054545455	0.0177469764491729	0.227693008989243	0.167559797297297	0.0638205498501498	0	0
E1	boc	ONC_P38936_CDKN1A	74	37	182	55	0.94797454054054	0.556578594594595	3.0080197032967	2.39370585454545	0.0178969568352126	0.000989335339378987	0.391395945945946	0.614313848751249	0	0
E1	boc	INF_O76036_NCR1	74	37	182	55	1.06696370945946	0.872246986486486	0.605092263736264	0.551493345454545	0.0178979618265064	0.593238671155407	0.194716722972973	0.0535989182817184	0	0
E1	bo34	INF_Q7Z739_YTHDF3	55	37	130	55	0.992913818181818	0.684259567567568	1.61985135384615	1.07093429090909	0.0178990229546924	0.000166285581511961	0.308654250614251	0.548917062937063	0	0
E2	bo34	NEU2_Q53EL9_SEZ6	61	82	129	125	0.167572131147541	0.367673170731707	0.0762023255813953	0.2029184	0.0179380178770512	0.38349705448192	-0.200101039584166	-0.126716074418605	0	0
E1	bo34	ONC_P80303_NUCB2	55	37	130	55	1.74205668181818	1.54125235135135	1.19111175384615	0.898030145454546	0.0180316829873797	0.00050709659453131	0.20080433046683	0.293081608391608	0	0
E1	bo34	NEU_Q6XZF7_DNMBP	55	37	130	55	2.82216536363636	2.38390102702703	1.43981901538462	0.961177127272727	0.0180321266576833	2.06277149419389e-05	0.438264336609337	0.478641888111888	0	0
E1	bo34	NEU_P55103_INHBC	55	37	130	55	1.00909831818182	0.644500891891892	0.470574630769231	0.270379490909091	0.0180321266576833	0.00698672125199149	0.364597426289926	0.20019513986014	0	0
E1	bo34	INF_P01135_TGFA	55	37	130	55	2.40172025	2.00614825675676	-0.000579907692307669	-0.270193054545455	0.0180321266576833	4.97653209609845e-05	0.395571993243243	0.269613146853147	0	0
E1	bo34	INF_Q92956_TNFRSF14	55	37	130	55	2.12928809090909	1.88557994594595	0.977697707692308	0.724754945454545	0.0180321266576833	0.000128962102006857	0.243708144963145	0.252942762237762	0	0
E2	bo34	NEU2_O60469_DSCAM	61	82	129	125	0.281126229508197	0.543542682926829	0.439498449612403	0.5333672	0.0181133784100774	0.378974138980526	-0.262416453418633	-0.093868750387597	0	0
E1	bo34	CAR_P17516_AKR1C4	55	37	130	55	0.339450626262626	0.174530786786787	0.321840784615385	0.2736604	0.0181184670927892	0.910303105601959	0.16491983947584	0.0481803846153846	0	0
E1	boc	INF_P47712_PLA2G4A	74	37	182	55	1.07628708783784	0.86312104054054	2.98653198901099	2.45868625454545	0.0182028012982296	0.000582955628524726	0.213166047297297	0.527845734465534	0	0
E1	boc	INF_Q9HC38_GLOD4	74	37	182	55	1.5283812027027	1.27929505405405	2.01888414285714	1.78594505454545	0.0182028012982296	0.000582955628524726	0.249086148648649	0.232939088311688	0	0
E1	boc	ONC_Q6BAA4_FCRLB	74	37	182	55	1.51276362162162	1.14331227027027	0.982124274725275	0.7152952	0.0182028012982296	0.00637245845783229	0.369451351351351	0.266829074725275	0	0
E2	bo34	NEU2_P26378_ELAVL4	61	82	129	125	0.512975409836066	0.160303658536585	0.576327906976744	0.2143496	0.0182173181229493	0.00752887554515225	0.35267175129948	0.361978306976744	0	0
E2	bo12	ONC2_Q13287_NMI	24	82	22	125	1.3670625	0.886906097560976	1.90313636363636	1.1927392	0.0183217448620869	0.000990365500492068	0.480156402439024	0.710397163636364	0	0
E2	boc	NEU2_Q13277_STX3	85	82	151	125	0.781647058823529	0.66639756097561	1.0757701986755	0.8016656	0.0183874496616618	7.72498000746672e-14	0.11524949784792	0.274104598675497	0	0
E1	bo34	CAR_P04792_HSPB1	55	37	130	55	1.48015747727273	0.979106608108108	3.80765736923077	3.36505705454545	0.0184234971333169	2.72974706429772e-05	0.501050869164619	0.442600314685315	0	0
E1	bo34	NEU_P29466_CASP1	55	37	130	55	0.89990625	0.480065067567568	-0.717608230769231	-0.776124	0.0184234971333169	0.621099537412124	0.419841182432432	0.0585157692307693	0	0
E1	bo12	NEU_O00220_TNFRSF10A	19	37	52	55	1.11756556578947	0.778238743243243	0.541300153846154	0.446115709090909	0.0185075512551669	0.381174830880346	0.33932682254623	0.0951844447552447	0	0
E1	bo12	NEU_Q14108_SCARB2	19	37	52	55	1.28913232894737	0.963389094594595	0.585106384615385	0.506457381818182	0.0185075512551669	0.341843302298485	0.325743234352774	0.0786490027972028	0	0
E1	bo12	NEU_P40222_TXLNA	19	37	52	55	1.55420092105263	1.02559094594595	2.34394076923077	2.21912745454545	0.0185075512551669	0.345018174471896	0.528609975106686	0.124813314685315	0	0
E1	bo12	ONC_Q96D42_HAVCR1	19	37	52	55	1.71246964473684	0.965326445945946	0.954048423076923	0.664075345454545	0.0185075512551669	0.299367293774831	0.747143198790896	0.289973077622378	0	0
E2	boc	INF2_P01009_SERPINA1	85	82	151	125	0.0991011764705882	0.0459987804878049	0.132188741721854	0.0381776	0.0185967243395666	4.81666633208617e-13	0.0531023959827834	0.0940111417218543	0	0
E1	bo34	INF_P02745_C1QA	55	37	130	55	0.535966	0.386474918918919	0.554096676923077	0.469580872727273	0.0186215016956045	0.0627586599872189	0.149491081081081	0.0845158041958042	0	0
E2	bo12	INF2_P08185_SERPINA6	24	82	22	125	0.346933333333333	0.506989024390244	0.422759090909091	0.4628856	0.0186980923467114	0.943724792654544	-0.160055691056911	-0.0401265090909091	0	0
E1	bo34	CAR_P42830_CXCL5	55	37	130	55	4.94185370454545	4.41192166216216	3.24093127692308	2.79079865454545	0.0188222823024545	0.025922583296545	0.529932042383293	0.450132622377622	0	0
E1	bo34	NEU_P06748_NPM1	55	37	130	55	2.88158975	2.37457309459459	0.407433830769231	0.0810486909090909	0.0188222823024545	0.000548348801501108	0.507016655405405	0.32638513986014	0	0
E1	boc	CAR_P21549_AGXT	74	37	182	55	1.2558327027027	0.770428648648649	0.727203956043956	0.647781636363636	0.0188261451966705	0.374740227040443	0.485404054054054	0.0794223196803197	0	0
E1	boc	NEU_P14207_FOLR2	74	37	182	55	1.08168332432432	0.921175891891892	0.691489758241758	0.532831309090909	0.0188261451966705	0.0272937791363042	0.160507432432432	0.158658449150849	0	0
E1	boc	ONC_Q96D42_HAVCR1	74	37	182	55	1.52103370945946	0.965326445945946	1.08993748351648	0.664075345454545	0.0188261451966705	0.0502099894522746	0.555707263513514	0.425862138061938	0	0
E1	bo12	NEU_Q8IU54_IFNL1	19	37	52	55	1.15653705263158	0.289610594594595	0.638350307692308	0.619230509090909	0.0189805513364812	0.241103194591957	0.866926458036984	0.0191197986013987	0	0
E2	bo34	ONC2_Q6UWK7_GPR15L	61	82	129	125	-0.241337704918033	0.0362109756097561	0.32647519379845	0.3648032	0.0190311677462788	0.937364312942014	-0.277548680527789	-0.0383280062015504	0	0
E1	bo34	CAR_P41159_LEP	55	37	130	55	-0.854233545454545	-0.223884810810811	-1.00202824615385	-0.100968036363636	0.0192285968762002	8.16252858437099e-05	-0.630348734643735	-0.90106020979021	0	0
E2	bo34	CAR2_O95825_CRYZL1	61	82	129	125	2.05548360655738	1.6839012195122	4.97441782945736	4.075676	0.0192405020086972	3.68084495839006e-10	0.371582387045182	0.898741829457364	0	0
E2	bo12	NEU2_O95202_LETM1	24	82	22	125	1.39769583333333	0.866062195121951	1.68988181818182	1.156536	0.0192805583786095	0.000192773172733964	0.531633638211382	0.533345818181818	0	0
E2	boc	CAR2_Q8N668_COMMD1	85	82	151	125	1.16398235294118	0.93394756097561	1.41070794701987	0.7810336	0.0193606451584295	5.55201986351245e-11	0.230034791965567	0.629674347019868	0	0
E1	bo12	ONC_Q16674_MIA	19	37	52	55	1.58583063157895	1.14158340540541	0.439589961538462	0.535310436363636	0.0194279246397691	0.122912676877765	0.444247226173542	-0.0957204748251749	0	0
E1	bo34	CAR_P10646_TFPI	55	37	130	55	1.19278404545455	0.925778891891892	0.781170661538461	0.449992654545455	0.0194341457337466	6.5732125001802e-08	0.267005153562654	0.331178006993007	0	0
E2	bo34	INF2_Q5JS54_PSMG4	61	82	129	125	1.1329	0.860168292682927	2.23463488372093	1.7527048	0.0194514717556574	0.000125903067479612	0.272731707317073	0.48193008372093	0	0
E1	boc	CAR_P10646_TFPI	74	37	182	55	1.17413666216216	0.925778891891892	0.726852186813187	0.449992654545455	0.0194675457837088	9.78126074174547e-07	0.24835777027027	0.276859532267732	0	0
E1	boc	CAR_Q13158_FADD	74	37	182	55	1.20355697297297	0.901892108108108	2.17340843956044	1.66526403636364	0.0194680794991019	0.000438546854979527	0.301664864864865	0.508144403196803	0	0
E1	bo12	NEU_P57087_JAM2	19	37	52	55	1.32006510526316	0.967169621621622	0.592060538461538	0.692286981818182	0.019478942001082	0.127517805873745	0.352895483641536	-0.100226443356643	0	0
E1	boc	ONC_Q9HAV5_EDA2R	74	37	182	55	2.04612187837838	1.66383235135135	1.53033172527473	1.15699541818182	0.0196312520574283	0.000722039834884234	0.382289527027027	0.373336307092907	0	0
E1	bo34	INF_O00273_DFFA	55	37	130	55	1.93715584090909	1.57256995945946	2.86452572307692	2.20700061818182	0.0196425567676964	6.59563936945306e-07	0.364585881449631	0.657525104895105	0	0
E2	bo34	NEU2_P01270_PTH	61	82	129	125	0.0550065573770492	0.565165853658537	0.133156589147287	0.1129256	0.019662449871036	0.9734177248008	-0.510159296281487	0.0202309891472868	0	0
E2	bo34	INF2_Q9BUH6_PAXX	61	82	129	125	1.09242786885246	0.854924390243902	1.6929015503876	1.0793928	0.0196652152924298	4.8760023766673e-16	0.237503478608557	0.613508750387597	0	0
E1	boc	NEU_O94907_DKK1	74	37	182	55	3.75991308108108	3.46830362162162	1.26430262637363	0.882071018181818	0.0197961586926646	0.00507812658111361	0.29160945945946	0.382231608191808	0	0
E1	boc	INF_P01730_CD4	74	37	182	55	1.34082214864865	1.12948937837838	0.856534307692308	0.814199781818182	0.0197961586926646	0.104905567884697	0.21133277027027	0.0423345258741259	0	0
E2	bo34	ONC2_P47928_ID4	61	82	129	125	-0.990559016393443	-1.09463780487805	-1.16539302325581	-1.1649624	0.0198557498951254	0.785543365362515	0.104078788484606	-0.000430623255813778	0	0
E2	bo34	CAR2_Q8N668_COMMD1	61	82	129	125	1.16348852459016	0.93394756097561	1.47073333333333	0.7810336	0.0198807525582545	2.97199498637652e-11	0.229540963614554	0.689699733333333	0	0
E2	boc	INF2_Q9BV40_VAMP8	85	82	151	125	3.32389176470588	2.98713292682927	2.44338940397351	1.8583344	0.0200341262837359	5.94660425368642e-06	0.336758837876614	0.58505500397351	0	0
E1	bo34	NEU_Q15814_TBCC	55	37	130	55	1.01214895454545	0.732241540540541	2.75790098461538	2.14689196363636	0.0200642790925256	9.36291819842039e-05	0.279907414004914	0.611009020979021	0	0
E1	boc	ONC_Q9UHF1_EGFL7	74	37	182	55	3.47505244594595	3.17362035135135	1.81685838461538	1.6500464	0.0201287818907395	0.129793216870358	0.301432094594595	0.166811984615385	0	0
E1	bo34	INF_P42701_IL12RB1	55	37	130	55	0.935183454545455	0.705520864864865	0.570571369230769	0.425562872727273	0.0202776055830192	0.035615719121353	0.22966258968059	0.145008496503497	0	0
E1	boc	NEU_O76070_SNCG	74	37	182	55	2.10091041216216	1.54456666216216	1.15350147252747	0.798416109090909	0.0202970529467708	0.0542912087808897	0.55634375	0.355085363436563	0	0
E2	bo34	CAR2_Q9BV79_MECR	61	82	129	125	1.03977868852459	0.766860975609756	2.94329612403101	2.106092	0.0203175057833689	2.23329373748506e-07	0.272917712914834	0.837204124031008	0	0
E2	bo34	INF2_P02774_GC	61	82	129	125	0.177224590163934	0.306358536585366	0.39416976744186	0.2674208	0.020317634441363	0.00177058705203197	-0.129133946421431	0.12674896744186	0	0
E1	bo12	CAR_Q9GZM7_TINAGL1	19	37	52	55	1.18861371052632	0.948729162162162	0.653399846153846	0.649827018181818	0.0203871931946492	0.506810412041426	0.239884548364154	0.00357282797202796	0	0
E1	bo12	CAR_Q9BQR3_PRSS27	19	37	52	55	1.49801565789474	1.12633121621622	0.100023846153846	0.223412181818182	0.0203871931946492	0.361172177393474	0.371684441678521	-0.123388335664336	0	0
E1	bo12	CAR_P48745_CCN3	19	37	52	55	1.26382288157895	0.889866364864865	0.532603153846154	0.543499309090909	0.0203871931946492	0.441434545553537	0.373956516714082	-0.0108961552447553	0	0
E1	bo12	INF_O60575_SPINK4	19	37	52	55	1.24470530263158	0.562787121621622	0.298715923076923	0.115900436363636	0.0203871931946492	0.44886592104606	0.681918181009957	0.182815486713287	0	0
E1	bo12	INF_P49763_PGF	19	37	52	55	1.69934810526316	1.32857221621622	0.717728961538462	0.722832690909091	0.0203871931946492	0.655844260378619	0.370775889046942	-0.00510372937062931	0	0
E1	bo12	ONC_Q6UWN8_SPINK6	19	37	52	55	1.02287905263158	0.553244486486486	0.437560730769231	0.439572072727273	0.0203871931946492	0.483171818722255	0.469634566145092	-0.00201134195804198	0	0
E1	bo12	ONC_P26842_CD27	19	37	52	55	1.39102625	0.927125067567568	0.584095576923077	0.432937454545455	0.0203871931946492	0.204651066772379	0.463901182432433	0.151158122377622	0	0
E2	boc	CAR2_I3L3R5_CCER2	85	82	151	125	0.77552	1.0407487804878	1.08306754966887	1.1539216	0.0204652774380044	0.0722522317828365	-0.265228780487805	-0.0708540503311259	0	0
E1	boc	NEU_P04233_CD74	74	37	182	55	0.935711736486487	0.723555148648649	0.600074043956044	0.382710036363636	0.0204668264536436	0.0133054049458162	0.212156587837838	0.217364007592408	0	0
E1	bo34	NEU_P07196_NEFL	55	37	130	55	1.89555427272727	1.36163227027027	1.65374604615385	1.08230083636364	0.020493882168811	0.00061954623744019	0.533922002457002	0.57144520979021	0	0
E1	bo34	NEU_O43155_FLRT2	55	37	130	55	1.66098559090909	1.37066467567568	0.722634169230769	0.486453854545455	0.020493882168811	0.000767280790988396	0.290320915233415	0.236180314685315	0	0
E2	bo34	INF2_Q8WVV4_POF1B	61	82	129	125	0.827767213114754	1.07063780487805	0.959001550387597	0.83396	0.0205390051800564	0.0250589127283988	-0.242870591763295	0.125041550387597	0	0
E1	boc	CAR_P32942_ICAM3	74	37	182	55	0.492465837837838	0.679688810810811	0.147834131868132	0.242880436363636	0.0206372800777901	0.347027184494161	-0.187222972972973	-0.0950463044955045	0	0
E2	bo12	CAR2_P12270_TPR	24	82	22	125	2.343225	1.62390609756098	1.22335454545455	0.5451992	0.0206813709917332	0.000177286681930786	0.719318902439024	0.678155345454545	0	0
E2	bo34	CAR2_P78539_SRPX	61	82	129	125	0.531962295081967	0.798456097560976	1.0218992248062	0.8105064	0.0207631305332395	0.00607748941334295	-0.266493802479008	0.211392824806202	0	0
E2	bo34	NEU2_Q9BXI9_C1QTNF6	61	82	129	125	0.0126983606557377	-0.182284146341463	0.530574418604651	0.2551624	0.0207657341686104	0.000975539960952175	0.194982506997201	0.275412018604651	0	0
E2	bo12	NEU2_P26378_ELAVL4	24	82	22	125	0.510008333333333	0.160303658536585	0.487722727272727	0.2143496	0.0207716504491616	0.436931171214985	0.349704674796748	0.273373127272727	0	0
E1	boc	CAR_P04085_PDGFA	74	37	182	55	4.18829040540541	3.85247621621622	1.51623181318681	1.01929963636364	0.0208095305107039	0.000796124289652286	0.335814189189189	0.496932176823177	0	0
E1	boc	NEU_P16444_DPEP1	74	37	182	55	0.903141695945946	1.16143814864865	0.354165703296703	0.454870290909091	0.0208095305107039	0.446091510473061	-0.258296452702703	-0.100704587612388	0	0
E1	boc	NEU_O43155_FLRT2	74	37	182	55	1.64220285135135	1.37066467567568	0.682311021978022	0.486453854545455	0.0208095305107039	0.0027541291136653	0.271538175675676	0.195857167432567	0	0
E1	boc	INF_Q9HB29_IL1RL2	74	37	182	55	1.22356250675676	0.919585986486486	0.640751637362637	0.504888109090909	0.0208095305107039	0.0454124721647313	0.30397652027027	0.135863528271728	0	0
E2	boc	CAR2_Q8TAE8_GADD45GIP1	85	82	151	125	0.588556470588235	0.464718292682927	1.51013443708609	0.9712568	0.0211335962189112	3.7044028303937e-11	0.123838177905308	0.538877637086093	0	0
E2	bo34	ONC2_Q06609_RAD51	61	82	129	125	0.527398360655738	0.424464634146341	0.539504651162791	0.4552144	0.0211538425377979	0.0852236126738638	0.102933726509396	0.0842902511627908	0	0
E1	boc	INF_P78310_CXADR	74	37	182	55	1.73133243243243	1.35524189189189	0.961853296703297	0.832708181818182	0.0211572257749736	0.212499927455557	0.376090540540541	0.129145114885115	0	0
E1	bo34	CAR_P09382_LGALS1	55	37	130	55	1.12756027272727	0.871379081081081	1.09254687692308	0.833744254545455	0.0213772098594052	0.00181145687553453	0.256181191646192	0.258802622377622	0	0
E1	bo12	CAR_Q13361_MFAP5	19	37	52	55	2.33127001315789	1.89897336486486	0.918848	1.17303578181818	0.0213866467100146	0.100509162004625	0.43229664829303	-0.254187781818182	0	0
E1	bo12	INF_O00182_LGALS9	19	37	52	55	1.33175542105263	0.987113351351351	0.624931	0.583838109090909	0.0213866467100146	0.878628545078848	0.34464206970128	0.041092890909091	0	0
E1	bo12	INF_P25116_F2R	19	37	52	55	-0.67013372368421	-0.877453878378378	1.96712619230769	1.88776356363636	0.0213866467100146	0.543376152192322	0.207320154694168	0.0793626286713287	0	0
E1	bo12	ONC_P06870_KLK1	19	37	52	55	0.848242578947368	-0.327257243243243	-0.770329115384615	-0.688057490909091	0.0213866467100146	0.987567476542216	1.17549982219061	-0.0822716244755245	0	0
E1	bo12	CAR_Q96A56_TP53INP1	19	37	52	55	0.305378631578948	0.177583657657658	0.208249538461538	0.167451963636364	0.0214634674867599	0.125696301019695	0.12779497392129	0.0407975748251748	0	0
E1	boc	NEU_P08962_CD63	74	37	182	55	2.59978062837838	2.32300985135135	1.18733892307692	0.763040327272727	0.0215099711355612	0.000607585937956422	0.276770777027027	0.424298595804196	0	0
E1	bo34	CAR_P40818_USP8	55	37	130	55	1.0891217062937	0.66017308108108	1.45097004615385	0.712698472727273	0.0218311771192553	5.10605694779568e-05	0.428948625212625	0.738271573426573	0	0
E1	bo34	CAR_Q9UK05_GDF2	55	37	130	55	0.37024525	0.670739608108108	-0.614306292307692	-0.395504509090909	0.0218311771192553	0.0192055695075656	-0.300494358108108	-0.218801783216783	0	0
E1	bo34	CAR_O00161_SNAP23	55	37	130	55	1.09741590909091	0.436677567567568	2.78379176923077	1.99638236363636	0.0218311771192553	4.43125626607064e-05	0.660738341523342	0.787409405594406	0	0
E1	bo34	NEU_P22692_IGFBP4	55	37	130	55	2.09363727272727	1.76525216216216	1.32471053846154	0.996286727272727	0.0218311771192553	3.46044182196665e-05	0.32838511056511	0.328423811188811	0	0
E1	bo34	INF_Q6GTX8_LAIR1	55	37	130	55	1.44197790909091	1.13541686486486	0.969190815384615	0.715272109090909	0.0218311771192553	0.000850550610329711	0.306561044226044	0.253918706293706	0	0
E1	boc	NEU_Q6XZF7_DNMBP	74	37	182	55	2.75984359459459	2.38390102702703	1.30102387912088	0.961177127272727	0.0218678259388097	0.000884304039365689	0.375942567567567	0.339846751848152	0	0
E1	boc	INF_Q96RJ3_TNFRSF13C	74	37	182	55	0.769141472972973	0.462979648648649	0.431631450549451	0.323386327272727	0.0218678259388097	0.467815435497288	0.306161824324324	0.108245123276723	0	0
E2	bo34	CAR2_O75348_ATP6V1G1	61	82	129	125	1.28729016393443	1.04202195121951	1.18664031007752	0.8384704	0.0218907917434379	1.0866903401216e-05	0.245268212714914	0.348169910077519	0	0
E2	bo34	CAR2_Q96HD9_ACY3	61	82	129	125	0.390090163934426	0.715853658536585	0.336480620155039	0.4966104	0.0219138283073709	0.125431545396896	-0.325763494602159	-0.160129779844961	0	0
E2	bo34	INF2_P32321_DCTD	61	82	129	125	0.569640983606557	0.189432926829268	3.97229379844961	3.2629024	0.0219138283073709	6.08628106816901e-08	0.380208056777289	0.709391398449612	0	0
E2	bo12	NEU2_Q99460_PSMD1	24	82	22	125	1.43113333333333	0.829454878048781	0.616936363636364	0.2181776	0.0219436941918633	0.00133474980108559	0.601678455284553	0.398758763636363	0	0
E1	bo34	CAR_Q9H2A7_CXCL16	55	37	130	55	0.944702818181818	0.733914378378378	0.458919676923077	0.260347054545455	0.0220607781244938	0.00029327520699951	0.21078843980344	0.198572622377622	0	0
E1	boc	NEU_P29466_CASP1	74	37	182	55	0.861226047297297	0.480065067567568	-0.709767637362637	-0.776124	0.0222308499879113	0.475990143058353	0.38116097972973	0.0663563626373627	0	0
E1	bo12	ONC_Q7L5Y9_MAEA	19	37	52	55	1.14702318796993	0.811236416988418	0.516474	0.650889709090909	0.0222725649419886	0.374394761751042	0.335786770981508	-0.134415709090909	0	0
E1	bo34	NEU_P39905_GDNF	55	37	130	55	1.36366956132756	1.00204372887173	0.7903232	0.498924109090909	0.0222935104196538	0.000542154146428639	0.361625832455832	0.291399090909091	0	0
E1	bo34	NEU_O43927_CXCL13	55	37	130	55	1.68538306818182	1.38571290540541	0.557425846153846	-0.123853454545455	0.0222935104196538	2.42217053659086e-06	0.299670162776413	0.681279300699301	0	0
E1	bo34	NEU_P00749_PLAU	55	37	130	55	1.49731659090909	1.26773554054054	0.847869692307692	0.743968363636364	0.0222935104196538	0.0348395261670253	0.22958105036855	0.103901328671329	0	0
E1	bo34	NEU_P07108_DBI	55	37	130	55	2.107662	1.65672902702703	2.20287735384615	1.69995574545455	0.0222935104196538	0.000189732971792094	0.450932972972973	0.502921608391608	0	0
E2	boc	ONC2_O14879_IFIT3	85	82	151	125	0.574622352941176	0.439156097560976	0.486283443708609	0.2993944	0.0223779512397039	0.0028086371957662	0.135466255380201	0.186889043708609	0	0
E2	bo12	CAR2_Q6ZMM2_ADAMTSL5	24	82	22	125	0.303245833333333	0.628474390243903	0.560622727272727	0.721228	0.0223973307601834	0.21071692204082	-0.325228556910569	-0.160605272727273	0	0
E1	bo12	CAR_P07858_CTSB	19	37	52	55	1.83371402631579	1.39707613513514	0.766092615384615	0.850385054545455	0.02242760131602	0.937897855605185	0.436637891180654	-0.0842924391608392	0	0
E1	bo12	INF_Q96LC7_SIGLEC10	19	37	52	55	1.28652303947368	1.0510607972973	0.880894730769231	0.709531054545455	0.02242760131602	0.0673427599296104	0.235462242176387	0.171363676223776	0	0
E1	bo12	ONC_P80303_NUCB2	19	37	52	55	1.79119376315789	1.54125235135135	0.890177423076923	0.898030145454546	0.02242760131602	0.849226156288654	0.249941411806543	-0.00785272237762247	0	0
E2	boc	NEU2_Q99460_PSMD1	85	82	151	125	1.19736588235294	0.829454878048781	0.822572185430464	0.2181776	0.022449255601129	8.95647027051468e-10	0.367911004304161	0.604394585430463	0	0
E2	boc	CAR2_Q9H3S4_TPK1	85	82	151	125	0.218096470588235	0.36220243902439	0.914677483443709	0.7184768	0.0225549193412337	0.00051159656581093	-0.144105968436155	0.196200683443709	0	0
E2	boc	INF2_Q9Y5Y7_LYVE1	85	82	151	125	0.279774117647059	0.40735243902439	0.418613907284768	0.4361696	0.0225549193412337	0.370192853840141	-0.127578321377331	-0.0175556927152318	0	0
E1	boc	CAR_Q03154_ACY1	74	37	182	55	3.31196940540541	2.93371264864865	1.7386101978022	1.48684476363636	0.0225991035424442	0.00908007286086268	0.378256756756757	0.251765434165834	0	0
E1	boc	NEU_P28906_CD34	74	37	182	55	0.259567655405405	0.43963877027027	0.063260021978022	0.260315418181818	0.0225991035424442	0.000681831622985433	-0.180071114864865	-0.197055396203796	0	0
E2	boc	ONC2_P50454_SERPINH1	85	82	151	125	-0.0520623529411765	-0.329259756097561	4.47361721854305	3.3710544	0.0226535545921823	6.65728298845658e-09	0.277197403156385	1.10256281854305	0	0
E2	bo34	ONC2_Q6P995_FAM171B	61	82	129	125	0.228022950819672	0.344770731707317	0.228711627906977	0.2636728	0.0227520706993113	0.737751805947772	-0.116747780887645	-0.0349611720930232	0	0
E1	bo34	CAR_P17676_CEBPB	55	37	130	55	2.40847684415584	1.95744905019305	0.334176676923077	0.326300872727273	0.0227622398610953	0.960464747261079	0.451027793962794	0.00787580419580419	0	0
E1	bo34	NEU_P11717_IGF2R	55	37	130	55	1.01776675	0.7645405	0.491009492307692	0.338702254545455	0.0227643340820356	0.000428238095008327	0.25322625	0.152307237762238	0	0
E2	bo12	CAR2_O75348_ATP6V1G1	24	82	22	125	1.47392916666667	1.04202195121951	1.03060909090909	0.8384704	0.0228710257512941	0.0785948324893193	0.431907215447155	0.192138690909091	0	0
E2	bo34	NEU2_Q9NPG4_PCDH12	61	82	129	125	0.45072131147541	0.588876829268293	0.265181395348837	0.341524	0.0228742055240269	0.0429323993147059	-0.138155517792883	-0.0763426046511628	0	0
E2	boc	INF2_Q86UE4_MTDH	85	82	151	125	0.773076470588235	0.483781707317073	2.689	1.798404	0.02292583166372	2.45160911543534e-08	0.289294763271162	0.890596	0	0
E1	bo12	CAR_P08670_VIM	19	37	52	55	1.63163663157895	1.38777318918919	1.90041796153846	1.85186858181818	0.0231486528047447	0.733916330219336	0.243863442389758	0.0485493797202798	0	0
E1	bo34	NEU_Q14696_MESD	55	37	130	55	1.02431937373737	0.90299278078078	3.93509989230769	2.97313901818182	0.0232416486030585	0.000118378815135956	0.121326592956593	0.961960874125874	0	0
E1	bo34	NEU_O15232_MATN3	55	37	130	55	1.99422263636364	1.69130345945946	1.32920447692308	1.05218549090909	0.0232437736243599	0.00147480321366877	0.302919176904177	0.277018986013986	0	0
E1	bo34	INF_P48023_FASLG	55	37	130	55	0.0251625681818182	0.293495040540541	-0.247951338461538	0.0886561090909091	0.0232437736243599	0.000221399080544028	-0.268332472358722	-0.336607447552448	0	0
E2	bo12	CAR2_P02818_BGLAP	24	82	22	125	-2.9274375	-2.05446097560976	-1.08656363636364	-0.8914448	0.0233009834246896	0.80906576370399	-0.872976524390244	-0.195118836363636	0	0
E2	boc	NEU2_P10092_CALCB	85	82	151	125	0.619104705882353	0.774680487804878	0.959276821192053	0.8127752	0.0233239878290591	0.103396599392306	-0.155575781922525	0.146501621192053	0	0
E1	boc	CAR_A6NI73_LILRA5	74	37	182	55	0.875911932432432	0.663473756756757	0.333805043956044	0.150041563636364	0.0233515424847199	0.00991653522291137	0.212438175675676	0.18376348031968	0	0
E1	boc	CAR_Q9Y275_TNFSF13B	74	37	182	55	1.13982100675676	1.00131644594595	0.786978197802198	0.6236748	0.0233515424847199	0.00065980599289436	0.138504560810811	0.163303397802198	0	0
E1	boc	NEU_P07108_DBI	74	37	182	55	2.08919524324324	1.65672902702703	2.05820114285714	1.69995574545455	0.0233515424847199	0.00348926992492424	0.432466216216217	0.358245397402597	0	0
E1	boc	ONC_P35916_FLT4	74	37	182	55	1.12518465540541	0.870915905405405	0.505618362637363	0.345483345454545	0.0233515424847199	0.00583076307354488	0.25426875	0.160135017182817	0	0
E1	bo12	CAR_P08709_F7	19	37	52	55	1.08640171052632	0.837846891891892	0.663615	0.701828	0.0235113990191351	0.972652698117079	0.248554818634424	-0.038213	0	0
E1	bo12	CAR_Q9NPY3_CD93	19	37	52	55	1.38618511842105	1.08987812162162	0.514125846153846	0.5423364	0.0235113990191351	0.863903791783976	0.296306996799431	-0.0282105538461539	0	0
E1	bo12	CAR_Q16627_CCL14	19	37	52	55	2.38692592105263	2.07143554054054	0.649935961538462	0.718922	0.0235113990191351	0.361173353436053	0.315490380512091	-0.0689860384615384	0	0
E1	bo34	CAR_Q8NHS0_DNAJB8	55	37	130	55	0.984528545454545	0.742315081081081	0.887503861538462	0.764218581818182	0.0236027136108608	0.0260974954048735	0.242213464373464	0.12328527972028	0	0
E2	bo34	NEU2_P26718_KLRK1	61	82	129	125	0.143501639344262	0.384758536585366	0.433331007751938	0.4627088	0.0236181781561873	0.985007363295969	-0.241256897241104	-0.029377792248062	0	0
E2	bo12	CAR2_Q15370_ELOB	24	82	22	125	0.722391666666667	0.525298780487805	0.680713636363636	0.5782768	0.0236737219956612	0.280210619076234	0.197092886178862	0.102436836363636	0	0
E1	bo34	ONC_Q99717_SMAD5	55	37	130	55	0.708992272727273	0.590365135135135	0.414198769230769	0.265932545454545	0.0237319557589506	0.00764320349733722	0.118627137592138	0.148266223776224	0	0
E1	boc	INF_Q7KYR7_BTN2A1	74	37	182	55	1.19489148648649	1.03833135135135	0.546491593406593	0.506587090909091	0.0237355437339289	0.903537831323084	0.156560135135135	0.0399045024975024	0	0
E2	bo12	CAR2_Q0VD83_APOBR	24	82	22	125	0.4245625	0.184832926829268	0.232654545454545	0.127608	0.0237645621286408	0.154840442942305	0.239729573170732	0.105046545454545	0	0
E1	bo12	CAR_P05362_ICAM1	19	37	52	55	1.05688348684211	0.815444662162162	0.390046538461538	0.403221090909091	0.0239231295478275	0.374432202223208	0.241438824679943	-0.0131745524475524	0	0
E1	bo34	NEU_O76070_SNCG	55	37	130	55	2.14296075	1.54456666216216	1.32513673846154	0.798416109090909	0.023978822274128	0.00455174816237876	0.598394087837838	0.526720629370629	0	0
E2	bo12	CAR2_O75534_CSDE1	24	82	22	125	1.23378333333333	1.50008536585366	2.52388636363636	2.2740144	0.0240650377915862	0.178003008529099	-0.266302032520325	0.249871963636364	0	0
E2	boc	ONC2_Q7Z692_CEACAM19	85	82	151	125	0.278245882352941	0.495607317073171	0.382862251655629	0.4376584	0.0241155371888015	0.233741822140502	-0.21736143472023	-0.0547961483443709	0	0
E2	boc	INF2_Q99574_SERPINI1	85	82	151	125	1.37545058823529	1.5520743902439	-0.266598675496689	-0.2543128	0.0241157194454912	0.796172008415122	-0.176623802008608	-0.0122858754966887	0	0
E1	boc	INF_P50995_ANXA11	74	37	182	55	-0.406749688149689	-0.835042162162163	0.989323076923077	0.647187272727273	0.0241253235074873	0.00339003500818177	0.428292474012474	0.342135804195804	0	0
E1	boc	CAR_Q16853_AOC3	74	37	182	55	0.845950722972973	1.04099852702703	0.303894428571429	0.658433127272727	0.0241256339474115	1.33001806135381e-05	-0.195047804054054	-0.354538698701299	0	0
E1	bo34	CAR_Q06418_TYRO3	55	37	130	55	0.763838954545455	0.983426945945946	0.258219369230769	0.361648145454545	0.0242284615107971	0.253049998338699	-0.219587991400491	-0.103428776223776	0	0
E1	bo34	INF_P47712_PLA2G4A	55	37	130	55	1.08338720454545	0.86312104054054	3.16581695384615	2.45868625454545	0.0242290083899927	2.26567891260287e-05	0.220266164004914	0.707130699300699	0	0
E1	bo34	ONC_Q9Y223_GNE	55	37	130	55	0.318463878787879	0.172605009009009	1.25053106153846	0.842326690909091	0.024269156425209	6.46308617710305e-05	0.14585886977887	0.408204370629371	0	0
E2	bo34	INF2_P03951_F11	61	82	129	125	-0.0575016393442623	0.127542682926829	0.504472093023256	0.4840768	0.0243830572833096	0.511276349896566	-0.185044322271092	0.0203952930232558	0	0
E2	bo34	INF2_P24530_EDNRB	61	82	129	125	-0.0549147540983607	0.138785365853659	0.0167062015503876	-0.0641776	0.0243888524623343	0.36988947489992	-0.193700119952019	0.0808838015503877	0	0
E1	boc	CAR_O75791_GRAP2	74	37	182	55	0.221986299754299	-0.0487883931203943	4.40486498901099	3.71449738181818	0.024517815209321	0.00272390016822818	0.270774692874693	0.690367607192808	0	0
E1	boc	CAR_P40818_USP8	74	37	182	55	1.08671883991684	0.66017308108108	1.23513630769231	0.712698472727273	0.0245209548538999	0.0011504032924801	0.426545758835759	0.522437834965035	0	0
E1	boc	CAR_P02462_COL4A1	74	37	182	55	1.30602056081081	0.894529175675676	1.04084540659341	0.770440509090909	0.0245209548538999	0.000965901170260005	0.411491385135135	0.270404897502497	0	0
E1	boc	ONC_O14828_SCAMP3	74	37	182	55	2.81746791216216	2.36883193243243	2.25415878021978	1.59189265454545	0.0245209548538999	0.000118053291374941	0.44863597972973	0.662266125674326	0	0
E1	boc	ONC_Q8IXJ6_SIRT2	74	37	182	55	1.75927874324324	1.39483651351351	3.66477632967033	3.07412789090909	0.0245209548538999	0.000927983521782325	0.36444222972973	0.590648438761239	0	0
E1	boc	ONC_Q9UJM8_HAO1	74	37	182	55	1.61972070945946	0.884245202702703	0.876124010989011	0.580938909090909	0.0245209548538999	0.152500422840634	0.735475506756757	0.295185101898102	0	0
E2	bo34	NEU2_Q68J44_DUSP29	61	82	129	125	0.369449180327869	0.596387804878049	0.485272093023256	0.4861664	0.0246142418150869	0.995227695123536	-0.22693862455018	-0.000894306976744197	0	0
E2	boc	CAR2_P29692_EEF1D	85	82	151	125	3.31040117647059	2.91849756097561	2.88385562913907	1.736216	0.0246222049085463	2.33261432832895e-18	0.391903615494978	1.14763962913907	0	0
E1	bo12	CAR_P24592_IGFBP6	19	37	52	55	1.25595484210526	0.918709891891892	0.417930153846154	0.627928072727273	0.0246394077344347	0.0365132964302557	0.337244950213371	-0.209997918881119	0	0
E1	bo12	NEU_Q99731_CCL19	19	37	52	55	2.18879514473684	1.60601377027027	0.869031846153846	1.11154814545455	0.0246394077344347	0.873715367146468	0.582781374466572	-0.242516299300699	0	0
E1	bo12	NEU_Q96GP6_SCARF2	19	37	52	55	1.95970978947368	1.56716967567568	0.986471038461538	1.0111464	0.0246394077344347	0.539249343954434	0.392540113798008	-0.0246753615384614	0	0
E1	bo12	ONC_Q11201_ST3GAL1	19	37	52	55	1.51049667105263	1.28996760810811	0.836161961538462	0.615368654545455	0.0246394077344347	0.0761818591795654	0.220529062944523	0.220793306993007	0	0
E2	boc	NEU2_Q96PE7_MCEE	85	82	151	125	0.421356470588235	0.251363414634146	0.42181523178808	0.3286952	0.0246665334135115	0.0612677849172031	0.169993055954089	0.0931200317880795	0	0
E2	bo12	INF2_P16233_PNLIP	24	82	22	125	-0.0353583333333333	0.534420731707317	0.666704545454545	0.3401952	0.0247157696438507	0.262169356754057	-0.56977906504065	0.326509345454546	0	0
E2	boc	NEU2_Q5T848_GPR158	85	82	151	125	0.389341176470588	0.550673170731707	0.781549006622517	0.9040792	0.024723413790155	0.00609038421074526	-0.161331994261119	-0.122530193377483	0	0
E1	bo34	CAR_P15090_FABP4	55	37	130	55	1.39811388636364	0.849325283783784	1.00372778461538	0.802166945454545	0.0247345058146587	0.0888130568973881	0.548788602579853	0.201560839160839	0	0
E1	bo34	NEU_P50453_SERPINB9	55	37	130	55	1.81543384090909	1.61969958108108	2.08690283076923	1.85167269090909	0.024735060610677	0.000149206845396215	0.19573425982801	0.23523013986014	0	0
E1	bo34	INF_O43521-2_BCL2L11	55	37	130	55	1.83640281818182	1.35337113513514	1.38623967692308	1.14947705454545	0.024735060610677	0.00609670288994174	0.483031683046683	0.236762622377622	0	0
E2	bo34	INF2_P20155_SPINK2	61	82	129	125	-0.839711475409836	-1.21145365853659	0.645065891472868	0.2595368	0.0249048230482534	2.20916119401872e-08	0.371742183126749	0.385529091472868	0	0
E1	boc	CAR_P16109_SELP	74	37	182	55	1.78496302702703	1.54767383783784	1.02448925274725	0.733093418181818	0.0249215588444197	0.000633198065311333	0.237289189189189	0.291395834565434	0	0
E1	boc	CAR_Q8N423_LILRB2	74	37	182	55	1.12109041891892	0.954359	0.593955417582418	0.5969304	0.0249218763714432	0.439422166757851	0.166731418918919	-0.00297498241758243	0	0
E1	boc	NEU_Q14739_LBR	74	37	182	55	3.13052977027027	2.62888754054054	1.30441421978022	0.788991381818182	0.0249218763714432	2.43818453417691e-05	0.50164222972973	0.515422837962038	0	0
E1	boc	ONC_P30041_PRDX6	74	37	182	55	0.0731172837837838	-0.313357378378378	1.48897930769231	1.29015578181818	0.0249218763714432	0.0219372297118824	0.386474662162162	0.198823525874126	0	0
E2	boc	INF2_Q5JS54_PSMG4	85	82	151	125	1.14401647058824	0.860168292682927	2.16892119205298	1.7527048	0.0249296225685926	0.000780917325179624	0.283848177905308	0.41621639205298	0	0
E1	boc	CAR_P17516_AKR1C4	74	37	182	55	0.31110351951952	0.174530786786787	0.307962835164835	0.2736604	0.0249693979954042	0.871618553584582	0.136572732732733	0.0343024351648352	0	0
E2	boc	INF2_O95429_BAG4	85	82	151	125	1.31414352941176	1.12595487804878	1.16410463576159	0.848608	0.0250969977821648	1.40471984434911e-07	0.188188651362984	0.315496635761589	0	0
E1	bo34	CAR_P12111_COL6A3	55	37	130	55	1.28461938636364	1.01196585135135	0.953472353846154	0.613312109090909	0.0252502426999897	3.64630847588994e-05	0.272653535012285	0.340160244755245	0	0
E1	bo34	INF_P18510_IL1RN	55	37	130	55	0.99872825	0.688878148648649	0.0147536615384616	-0.113135709090909	0.0252502426999897	0.135064304632934	0.309850101351351	0.127889370629371	0	0
E1	boc	NEU_Q9NQ38_SPINK5	74	37	182	55	0.600757486486487	0.822932486486487	0.125446340659341	0.411053054545455	0.0253284619346291	4.06520441525321e-05	-0.222175	-0.285606713886114	0	0
E1	boc	INF_O00273_DFFA	74	37	182	55	1.90989479054054	1.57256995945946	2.67543264835165	2.20700061818182	0.0253284619346291	6.11417803906732e-05	0.337324831081081	0.46843203016983	0	0
E2	boc	INF2_Q13114-2_TRAF3	85	82	151	125	1.92499294117647	1.68806463414634	0.817832450331126	0.7112552	0.0255573942129162	0.437912372218395	0.236928307030129	0.106577250331126	0	0
E1	boc	CAR_O00161_SNAP23	74	37	182	55	1.04940256756757	0.436677567567568	2.59330653846154	1.99638236363636	0.025740775427812	0.000776966882289801	0.612725	0.596924174825175	0	0
E1	boc	CAR_P04792_HSPB1	74	37	182	55	1.42801792567568	0.979106608108108	3.70497194505494	3.36505705454545	0.025740775427812	0.000758231889565413	0.448911317567568	0.33991489050949	0	0
E1	boc	CAR_P13591_NCAM1	74	37	182	55	0.601062533783784	0.775721824324324	0.0535150549450549	0.320881454545455	0.025740775427812	0.0319071015689773	-0.174659290540541	-0.2673663996004	0	0
E1	boc	NEU_P00749_PLAU	74	37	182	55	1.47620817567568	1.26773554054054	0.812178461538462	0.743968363636364	0.025740775427812	0.102051490333967	0.208472635135135	0.0682100979020979	0	0
E1	bo12	CAR_Q9UEW3_MARCO	19	37	52	55	0.785221342105263	0.55195645945946	0.523895615384615	0.374390472727273	0.0258130207328168	0.0471217673720969	0.233264882645804	0.149505142657343	0	0
E1	bo12	INF_P78310_CXADR	19	37	52	55	1.87922368421053	1.35524189189189	0.873863461538462	0.832708181818182	0.0258130207328168	0.81035372498762	0.523981792318635	0.0411552797202798	0	0
E1	bo12	INF_P36941_LTBR	19	37	52	55	1.37528425	1.04761009459459	0.576936115384615	0.5638968	0.0258130207328168	0.791085229395618	0.327674155405405	0.0130393153846154	0	0
E1	bo12	INF_P11684_SCGB1A1	19	37	52	55	1.43463826315789	1.02861881081081	0.644134769230769	0.701963890909091	0.0258130207328168	0.498863953065487	0.406019452347084	-0.0578291216783218	0	0
E1	bo12	ONC_P08069_IGF1R	19	37	52	55	1.44182481578947	1.22983397297297	0.558400692307692	0.598717054545455	0.0258130207328168	0.18950587070835	0.211990842816501	-0.0403163622377622	0	0
E1	bo12	ONC_Q8IX05_CD302	19	37	52	55	1.62898001315789	1.30871309459459	1.13878665384615	1.03876178181818	0.0258130207328168	0.535138297663979	0.3202669185633	0.100024872027972	0	0
E1	bo12	ONC_P35318_ADM	19	37	52	55	1.19373960526316	0.637249864864865	1.74663769230769	1.62059054545455	0.0258130207328168	0.547518621871987	0.556489740398293	0.126047146853147	0	0
E1	bo34	ONC_O75380_NDUFS6	55	37	130	55	0.404780809917356	-0.0172836953316951	1.29775033846154	1.24855243636364	0.0260340985488442	0.176935051281487	0.422064505249051	0.0491979020979021	0	0
E2	boc	INF2_Q9Y2X7_GIT1	85	82	151	125	1.00906352941176	0.60294756097561	2.24343311258278	1.5319744	0.0260898573886015	2.26773394029898e-07	0.406115968436155	0.711458712582781	0	0
E2	bo12	NEU2_Q15398_DLGAP5	24	82	22	125	0.4446	0.236585365853659	0.4813	0.4276712	0.0261270235092231	0.0276527525885596	0.208014634146341	0.0536288	0	0
E1	boc	INF_Q9UHF4_IL20RA	74	37	182	55	0.64779676003276	0.440053746109746	0.35287778021978	0.337657490909091	0.0261506729393155	0.715313962695942	0.207743013923014	0.0152202893106893	0	0
E1	boc	NEU_Q04900_CD164	74	37	182	55	1.31402052027027	1.10290785135135	0.412403714285714	0.408017309090909	0.0261588811839057	0.25610229764757	0.211112668918919	0.00438640519480521	0	0
E2	bo12	ONC2_Q6UW88_EPGN	24	82	22	125	0.498908333333333	0.372648780487805	0.357586363636364	0.2935248	0.026172290678787	0.012674910614128	0.126259552845528	0.0640615636363636	0	0
E2	bo34	CAR2_Q5GAN6_RNASE10	61	82	129	125	1.28531967213115	0.8796	1.8014488372093	1.2049968	0.0262517285496266	6.337912937586e-07	0.405719672131147	0.596452037209302	0	0
E1	bo34	CAR_P54760_EPHB4	55	37	130	55	1.07247343181818	0.846279878378378	0.641552630769231	0.487399309090909	0.0263079445310474	0.00414129210261594	0.226193553439804	0.154153321678322	0	0
E1	bo34	NEU_P08134_RHOC	55	37	130	55	1.52384370454545	1.10255328378378	4.57823227692308	3.62048556363636	0.0263085235076175	9.96208231920344e-05	0.421290420761671	0.957746713286713	0	0
E1	bo34	NEU_Q08708_CD300C	55	37	130	55	1.29606972727273	1.07258983783784	0.956221969230769	0.785128472727273	0.0263085235076175	0.0521368655420813	0.22347988943489	0.171093496503496	0	0
E1	bo34	ONC_Q9H4A9_DPEP2	55	37	130	55	-3.19164643181818	-3.05065625675676	-2.19903527692308	-2.07205901818182	0.0263085235076175	0.027996748974904	-0.140990175061425	-0.126976258741259	0	0
E1	bo34	CAR_P46531_NOTCH1	55	37	130	55	0.863187886363636	0.982676581081081	0.333112107692308	0.4557748	0.026578423642287	0.0558809092860345	-0.119488694717445	-0.122662692307692	0	0
E1	boc	NEU_Q14696_MESD	74	37	182	55	1.00627761561562	0.90299278078078	3.67893075824176	2.97313901818182	0.0265815159785767	0.00270391228279541	0.103284834834835	0.70579174005994	0	0
E1	boc	NEU_Q8NBS9_TXNDC5	74	37	182	55	1.51805960135135	1.25445504054054	2.11682257142857	1.63726756363636	0.0265828439830889	0.00107130454562314	0.263604560810811	0.479555007792208	0	0
E2	boc	INF2_O95497_VNN1	85	82	151	125	-0.693921176470588	-0.369878048780488	-0.31727880794702	-0.0730096	0.0266322748195482	0.0249502417457193	-0.3240431276901	-0.24426920794702	0	0
E2	bo12	CAR2_Q96A35_MRPL24	24	82	22	125	1.3236875	1.09425609756098	1.34510909090909	1.2315208	0.0267749605497254	0.142183089960529	0.229431402439024	0.113588290909091	0	0
E1	bo12	NEU_P09104_ENO2	19	37	52	55	2.00401528947368	1.43654645945946	2.38063196153846	2.38806810909091	0.027033656599892	0.815189357451179	0.567468830014225	-0.00743614755244781	0	0
E1	bo12	NEU_P11717_IGF2R	19	37	52	55	1.03534017105263	0.7645405	0.375675538461538	0.338702254545455	0.027033656599892	0.213691191807883	0.270799671052631	0.0369732839160839	0	0
E1	bo12	INF_P15291_B4GALT1	19	37	52	55	1.2802765	0.976547108108108	0.565111807692308	0.485632036363636	0.027033656599892	0.371090465658027	0.303729391891892	0.0794797713286714	0	0
E1	bo12	ONC_P10145_CXCL8	19	37	52	55	4.02051286842105	3.60872597297297	2.28660919230769	1.8341068	0.027033656599892	0.00627295273478885	0.411786895448079	0.452502392307692	0	0
[truncated: 6,809 more rows]
